# Supplementary material for: Two different classes of co-occurring motif pairs found by a novel visualization method in human promoter regions
Source: BMC Genomics. 2008 Mar 1;9:112. doi: 10.1186/1471-2164-9-112 (PMC2292176; doi:10.1186/1471-2164-9-112)
Supplement: Additional file 1 — Complete list of significant motif pairs. [file 1471-2164-9-112-S1.xls]

## Sheet: Sheet1
Pair of groupname	Actual matrices	KS-FDR	CHI-FDR	class
AFP1_Q6,CDX2_Q5	AFP1_Q6,CDX2_Q5	5.33187e-102	0	2
AFP1_Q6,CEBPGAMMA_Q6	AFP1_Q6,CEBPGAMMA_Q6	5.60971e-126	0	2
AFP1_Q6,GATA4_Q3	AFP1_Q6,GATA4_Q3	2.99042e-222	0	2
AMEF2_Q6,CEBPGAMMA_Q6	AMEF2_Q6,CEBPGAMMA_Q6	1.00131e-65	0	2
ATF_01,CDX2_Q5	AP1_C,CDX2_Q5	1.3582e-109	0	2
ATF_01,CEBPB_01	AP1_C,CEBPB_01	2.97403e-124	0	2
ATF_01,CEBPGAMMA_Q6	AP1_C,CEBPGAMMA_Q6	1.344e-154	0	2
ATF_01,EVI1_04	AP1_C,EVI1_04	3.96352e-118	0	2
ATF_01,GATA4_Q3	AP1_C,GATA4_Q3	0	0	2
ATF_01,TFIIA_Q6	AP1_Q4,TFIIA_Q6	2.04593e-186	0	2
BACH2_01,CDX2_Q5	BACH2_01,CDX2_Q5	1.16917e-173	0	2
BACH2_01,CEBPGAMMA_Q6	BACH2_01,CEBPGAMMA_Q6	4.60626e-253	0	2
BACH2_01,EVI1_04	BACH2_01,EVI1_04	1.23731e-131	0	2
BACH2_01,GATA4_Q3	BACH2_01,GATA4_Q3	1.71432e-271	0	2
BACH2_01,NMYC_01	BACH2_01,HNF4_Q6_01	1.30904e-176	0	2
BACH2_01,TFIIA_Q6	BACH2_01,TFIIA_Q6	1.00502e-191	0	2
BRN2_01,CDX2_Q5	BRN2_01,CDX2_Q5	1.02029e-178	0	2
BRN2_01,CEBPB_01	BRN2_01,CEBPB_01	1.53639e-138	0	2
BRN2_01,CEBPGAMMA_Q6	BRN2_01,CEBPGAMMA_Q6	1.71432e-271	0	2
BRN2_01,EVI1_04	BRN2_01,EVI1_04	2.42737e-145	0	2
BRN2_01,FOX_Q2	BRN2_01,FOX_Q2	2.74161e-117	0	2
BRN2_01,GATA4_Q3	BRN2_01,GATA4_Q3	0	0	2
BRN2_01,HNF1_Q6	BRN2_01,HNF1_Q6	2.49044e-119	0	2
BRN2_01,HNF3B_01	BRN2_01,HNF3B_01	1.51651e-67	0	2
BRN2_01,MEF2_Q6_01	BRN2_01,MEF2_Q6_01	1.3377e-135	0	2
BRN2_01,OCT1_Q6	BRN2_01,OCT1_Q6	3.36467e-96	0	2
NFY_Q6,NFY_Q6	CAAT_01,CAAT_01	3.6648e-225	0	3
CDPCR1_01,NFY_Q6	CAAT_01,CDPCR1_01	9.7292e-105	0	3
CDX2_Q5,NFY_Q6	CAAT_01,CDX2_Q5	1.59705e-203	0	3
CEBPB_01,NFY_Q6	CAAT_01,CEBPB_01	2.64434e-134	0	3
CEBPGAMMA_Q6,NFY_Q6	CAAT_01,CEBPGAMMA_Q6	0	0	3
E2F_01,NFY_Q6	CAAT_01,E2F_Q6	0	0	1
EVI1_04,NFY_Q6	CAAT_01,EVI1_04	3.8667e-179	0	3
GATA4_Q3,NFY_Q6	CAAT_01,GATA4_Q3	0	0	3
NFY_Q6,PBX_Q3	CAAT_01,PBX_Q3	1.53709e-142	0	3
NFY_Q6,TFIIA_Q6	CAAT_01,TFIIA_Q6	3.39216e-145	0	3
CART1_01,CEBPGAMMA_Q6	CART1_01,CEBPGAMMA_Q6	1.19425e-80	0	2
CDC5_01,CDC5_01	CDC5_01,CDC5_01	9.05094e-227	0	2
CDC5_01,CDPCR1_01	CDC5_01,CDPCR1_01	1.36851e-256	0	2
CDC5_01,CDX2_Q5	CDC5_01,CDX2_Q5	0	0	2
CDC5_01,CEBPB_01	CDC5_01,CEBPB_01	0	0	2
CDC5_01,CEBPDELTA_Q6	CDC5_01,CEBPDELTA_Q6	6.02599e-153	0	2
CDC5_01,CEBPGAMMA_Q6	CDC5_01,CEBPGAMMA_Q6	0	0	2
CDC5_01,EVI1_04	CDC5_01,EVI1_04	0	0	2
CDC5_01,FOXJ2_02	CDC5_01,FOXJ2_02	1.10927e-104	0	2
CDC5_01,FOXP3_Q4	CDC5_01,FOXP3_Q4	1.38195e-238	0	2
CDC5_01,FOX_Q2	CDC5_01,FOX_Q2	6.4187e-258	0	2
CDC5_01,GATA1_02	CDC5_01,GATA3_02	1.82457e-193	0	2
CDC5_01,GATA4_Q3	CDC5_01,GATA4_Q3	0	0	2
CDC5_01,HNF1_Q6	CDC5_01,HNF1_Q6	2.75457e-294	0	2
CDC5_01,HNF3B_01	CDC5_01,HNF3B_01	1.13592e-163	0	2
CDC5_01,MEF2_Q6_01	CDC5_01,MEF2_Q6_01	0	0	2
AMEF2_Q6,CDC5_01	CDC5_01,MMEF2_Q6	3.41679e-127	0	2
CDC5_01,NKX25_02	CDC5_01,NKX25_02	9.96915e-148	0	2
CDC5_01,OCT1_06	CDC5_01,OCT1_06	3.89936e-146	0	2
CDC5_01,OCT1_Q6	CDC5_01,OCT1_Q6	1.05811e-206	0	2
CDC5_01,POU1F1_Q6	CDC5_01,POU1F1_Q6	2.60688e-155	0	2
CDC5_01,NMYC_01	CDC5_01,TCF4_Q5	2.119e-276	0	2
CDC5_01,TEF_Q6	CDC5_01,TEF_Q6	7.74453e-129	0	2
CDC5_01,TFIIA_Q6	CDC5_01,TFIIA_Q6	0	0	2
CDPCR1_01,CDPCR1_01	CDPCR1_01,CDPCR1_01	0	0	2
CDPCR1_01,CDX2_Q5	CDPCR1_01,CDX2_Q5	0	0	2
CDPCR1_01,CEBPB_01	CDPCR1_01,CEBPB_01	0	0	2
CDPCR1_01,CEBPDELTA_Q6	CDPCR1_01,CEBPDELTA_Q6	3.85812e-156	0	2
CDPCR1_01,CEBPGAMMA_Q6	CDPCR1_01,CEBPGAMMA_Q6	0	0	2
CDPCR1_01,EFC_Q6	CDPCR1_01,EFC_Q6	2.17891e-305	0	2
CDPCR1_01,EVI1_04	CDPCR1_01,EVI1_04	0	0	2
CDPCR1_01,FOXP3_Q4	CDPCR1_01,FOXP3_Q4	2.81374e-226	0	2
CDPCR1_01,FOX_Q2	CDPCR1_01,FOX_Q2	5.45619e-253	0	2
CDPCR1_01,GATA1_02	CDPCR1_01,GATA3_02	1.08658e-160	0	2
CDPCR1_01,GATA4_Q3	CDPCR1_01,GATA4_Q3	0	0	2
CDPCR1_01,HNF1_C	CDPCR1_01,HNF1_C	2.54387e-110	0	2
CDPCR1_01,HNF1_Q6	CDPCR1_01,HNF1_Q6	7.30747e-243	0	2
CDPCR1_01,HNF3B_01	CDPCR1_01,HNF3B_01	7.02885e-144	0	2
CDPCR1_01,NMYC_01	CDPCR1_01,HNF4_DR1_Q3	0	0	2
CDPCR1_01,MEF2_Q6_01	CDPCR1_01,MEF2_Q6_01	2.55508e-284	0	2
CDPCR1_01,NFKAPPAB_01	CDPCR1_01,NFKB_Q6_01	0	0	2
CDPCR1_01,NKX25_02	CDPCR1_01,NKX25_02	1.06019e-109	0	2
CDPCR1_01,OCT1_06	CDPCR1_01,OCT1_06	5.173e-129	0	2
CDPCR1_01,OCT1_Q6	CDPCR1_01,OCT1_Q6	9.15132e-193	0	2
CDPCR1_01,PBX_Q3	CDPCR1_01,PBX_Q3	0	0	2
CDPCR1_01,POU1F1_Q6	CDPCR1_01,POU1F1_Q6	1.05321e-143	0	2
CDPCR1_01,TEF_Q6	CDPCR1_01,TEF_Q6	3.71924e-107	0	2
CDPCR1_01,TFIIA_Q6	CDPCR1_01,TFIIA_Q6	0	0	2
CDX2_Q5,CDX2_Q5	CDX2_Q5,CDX2_Q5	0	0	2
CDX2_Q5,CEBPB_01	CDX2_Q5,CEBPB_01	0	0	2
CDX2_Q5,CEBPDELTA_Q6	CDX2_Q5,CEBPDELTA_Q6	0	0	2
CDX2_Q5,CEBPGAMMA_Q6	CDX2_Q5,CEBPGAMMA_Q6	0	0	2
CDX2_Q5,EFC_Q6	CDX2_Q5,EFC_Q6	0	0	2
CDX2_Q5,EVI1_04	CDX2_Q5,EVI1_04	0	0	2
CDX2_Q5,HFH3_01	CDX2_Q5,FOXJ2_01	3.39314e-192	0	2
CDX2_Q5,FOXJ2_02	CDX2_Q5,FOXJ2_02	1.02665e-217	0	2
CDX2_Q5,FOXP3_Q4	CDX2_Q5,FOXP3_Q4	0	0	2
CDX2_Q5,FOX_Q2	CDX2_Q5,FOX_Q2	0	0	2
CDX2_Q5,FREAC7_01	CDX2_Q5,FREAC7_01	8.51301e-136	0	2
CDX2_Q5,GATA1_02	CDX2_Q5,GATA2_03	5.763e-209	0	2
CDX2_Q5,GATA4_Q3	CDX2_Q5,GATA4_Q3	0	0	2
CDX2_Q5,CREBP1_01	CDX2_Q5,HLF_01	1.96225e-226	0	2
CDX2_Q5,HNF1_01	CDX2_Q5,HNF1_01	1.19414e-183	0	2
CDX2_Q5,HNF1_C	CDX2_Q5,HNF1_C	4.36851e-274	0	2
CDX2_Q5,HNF1_Q6	CDX2_Q5,HNF1_Q6	0	0	2
CDX2_Q5,HNF3B_01	CDX2_Q5,HNF3B_01	0	0	2
CDX2_Q5,NMYC_01	CDX2_Q5,HNF4_DR1_Q3	0	0	2
CDX2_Q5,HP1SITEFACTOR_Q6	CDX2_Q5,HP1SITEFACTOR_Q6	1.83542e-137	0	2
CDX2_Q5,IPF1_Q4_01	CDX2_Q5,IPF1_Q4_01	3.83106e-305	0	2
CDX2_Q5,IRF7_01	CDX2_Q5,IRF7_01	3.76017e-182	0	2
CDX2_Q5,ISRE_01	CDX2_Q5,IRF_Q6_01	4.07773e-124	0	2
CDX2_Q5,MEF2_Q6_01	CDX2_Q5,MEF2_Q6_01	0	0	2
AMEF2_Q6,CDX2_Q5	CDX2_Q5,MMEF2_Q6	3.90961e-244	0	2
CDX2_Q5,MRF2_01	CDX2_Q5,MRF2_01	1.01918e-275	0	2
CDX2_Q5,NKX25_01	CDX2_Q5,NKX25_01	1.20814e-275	0	2
CDX2_Q5,NKX25_02	CDX2_Q5,NKX25_02	0	0	2
CDX2_Q5,NKX3A_01	CDX2_Q5,NKX3A_01	7.33631e-99	0	2
CDX2_Q5,OCT1_02	CDX2_Q5,OCT1_02	1.33199e-115	0	2
CDX2_Q5,OCT1_06	CDX2_Q5,OCT1_06	0	0	2
CDX2_Q5,OCT1_Q6	CDX2_Q5,OCT1_Q6	0	0	2
CDX2_Q5,PBX_Q3	CDX2_Q5,PBX_Q3	0	0	2
CDX2_Q5,PITX2_Q2	CDX2_Q5,PITX2_Q2	9.09623e-234	0	2
CDX2_Q5,POU1F1_Q6	CDX2_Q5,POU1F1_Q6	0	0	2
CDX2_Q5,POU6F1_01	CDX2_Q5,POU6F1_01	3.18286e-70	0	2
CDX2_Q5,SOX9_B1	CDX2_Q5,SOX9_B1	1.59769e-185	0	2
CDX2_Q5,TATA_C	CDX2_Q5,TATA_C	1.20067e-237	0	2
CDX2_Q5,TEF_Q6	CDX2_Q5,TEF_Q6	6.66598e-294	0	2
CDX2_Q5,TFIIA_Q6	CDX2_Q5,TFIIA_Q6	0	0	2
CDX2_Q5,TITF1_Q3	CDX2_Q5,TITF1_Q3	3.26821e-175	0	2
CDX2_Q5,XFD2_01	CDX2_Q5,XFD2_01	4.46778e-107	0	2
CEBPB_01,CEBPB_01	CEBPB_01,CEBPB_01	0	0	2
CEBPB_01,CEBPDELTA_Q6	CEBPB_01,CEBPDELTA_Q6	1.43101e-199	0	2
CEBPB_01,CEBPGAMMA_Q6	CEBPB_01,CEBPGAMMA_Q6	0	0	2
CEBPB_01,EFC_Q6	CEBPB_01,EFC_Q6	0	0	2
CEBPB_01,EVI1_04	CEBPB_01,EVI1_04	0	0	2
CEBPB_01,HFH3_01	CEBPB_01,FOXJ2_01	4.05107e-93	0	2
CEBPB_01,FOXJ2_02	CEBPB_01,FOXJ2_02	6.85681e-139	0	2
CEBPB_01,FOXP3_Q4	CEBPB_01,FOXP3_Q4	5.28257e-292	0	2
CEBPB_01,FOX_Q2	CEBPB_01,FOX_Q2	1.05921e-279	0	2
CEBPB_01,GATA1_02	CEBPB_01,GATA2_03	4.75573e-146	0	2
CEBPB_01,GATA4_Q3	CEBPB_01,GATA4_Q3	0	0	2
CEBPB_01,CREBP1_01	CEBPB_01,HLF_01	4.43709e-125	0	2
CEBPB_01,HNF1_C	CEBPB_01,HNF1_C	4.18996e-169	0	2
CEBPB_01,HNF1_Q6	CEBPB_01,HNF1_Q6	0	0	2
CEBPB_01,HNF3B_01	CEBPB_01,HNF3B_01	1.14846e-187	0	2
CEBPB_01,NMYC_01	CEBPB_01,HNF4_DR1_Q3	0	0	2
CEBPB_01,IPF1_Q4_01	CEBPB_01,IPF1_Q4_01	1.18627e-168	0	2
CEBPB_01,IRF7_01	CEBPB_01,IRF7_01	4.56935e-102	0	2
CEBPB_01,ISRE_01	CEBPB_01,IRF_Q6_01	2.47914e-62	0	2
CEBPB_01,MEF2_Q6_01	CEBPB_01,MEF2_Q6_01	0	0	2
AMEF2_Q6,CEBPB_01	CEBPB_01,MMEF2_Q6	2.62189e-133	0	2
CEBPB_01,MRF2_01	CEBPB_01,MRF2_01	3.23947e-135	0	2
CEBPB_01,NKX25_01	CEBPB_01,NKX25_01	1.7692e-179	0	2
CEBPB_01,NKX25_02	CEBPB_01,NKX25_02	5.34125e-168	0	2
CEBPB_01,OCT1_06	CEBPB_01,OCT1_06	3.50669e-192	0	2
CEBPB_01,OCT1_Q6	CEBPB_01,OCT1_Q6	7.52038e-298	0	2
CEBPB_01,PBX_Q3	CEBPB_01,PBX_Q3	0	0	2
CEBPB_01,POU1F1_Q6	CEBPB_01,POU1F1_Q6	9.20246e-181	0	2
CEBPB_01,SOX9_B1	CEBPB_01,SOX9_B1	3.75052e-112	0	2
CEBPB_01,TATA_C	CEBPB_01,TATA_C	3.78716e-113	0	2
CEBPB_01,TEF_Q6	CEBPB_01,TEF_Q6	1.34222e-150	0	2
CEBPB_01,TFIIA_Q6	CEBPB_01,TFIIA_Q6	0	0	2
CEBPDELTA_Q6,CEBPGAMMA_Q6	CEBPDELTA_Q6,CEBPGAMMA_Q6	0	0	2
CEBPDELTA_Q6,EVI1_04	CEBPDELTA_Q6,EVI1_04	1.18103e-246	0	2
CEBPDELTA_Q6,FOXP3_Q4	CEBPDELTA_Q6,FOXP3_Q4	5.16074e-146	0	2
CEBPDELTA_Q6,FOX_Q2	CEBPDELTA_Q6,FOX_Q2	7.01896e-160	0	2
CEBPDELTA_Q6,GATA1_02	CEBPDELTA_Q6,GATA3_02	1.00416e-118	0	2
CEBPDELTA_Q6,GATA4_Q3	CEBPDELTA_Q6,GATA4_Q3	0	0	2
CEBPDELTA_Q6,HNF1_Q6	CEBPDELTA_Q6,HNF1_Q6	2.55131e-191	0	2
CEBPDELTA_Q6,HNF3B_01	CEBPDELTA_Q6,HNF3B_01	5.78249e-107	0	2
CEBPDELTA_Q6,MEF2_Q6_01	CEBPDELTA_Q6,MEF2_Q6_01	1.7603e-174	0	2
CEBPDELTA_Q6,OCT1_Q6	CEBPDELTA_Q6,OCT1_Q6	1.08243e-132	0	2
CEBPDELTA_Q6,POU1F1_Q6	CEBPDELTA_Q6,POU1F1_Q6	1.84812e-83	0	2
CEBPDELTA_Q6,NMYC_01	CEBPDELTA_Q6,TCF4_Q5	1.98125e-171	0	2
CEBPDELTA_Q6,TFIIA_Q6	CEBPDELTA_Q6,TFIIA_Q6	1.53174e-294	0	2
CEBPGAMMA_Q6,CEBPGAMMA_Q6	CEBPGAMMA_Q6,CEBPGAMMA_Q6	0	0	2
CEBPGAMMA_Q6,CHOP_01	CEBPGAMMA_Q6,CHOP_01	1.02389e-175	0	2
CEBPGAMMA_Q6,COMP1_01	CEBPGAMMA_Q6,COMP1_01	1.05478e-185	0	2
CEBPGAMMA_Q6,SEF1_C	CEBPGAMMA_Q6,COREBINDINGFACTOR_Q6	1.63417e-141	0	2
CEBPGAMMA_Q6,DEC_Q1	CEBPGAMMA_Q6,DEC_Q1	0	0	2
CEBPGAMMA_Q6,E2F_01	CEBPGAMMA_Q6,E2F_Q6	0	0	3
CEBPGAMMA_Q6,EFC_Q6	CEBPGAMMA_Q6,EFC_Q6	0	0	2
CEBPGAMMA_Q6,ELF1_Q6	CEBPGAMMA_Q6,ELF1_Q6	4.25838e-194	0	2
CEBPGAMMA_Q6,EVI1_04	CEBPGAMMA_Q6,EVI1_04	0	0	2
CEBPGAMMA_Q6,HFH3_01	CEBPGAMMA_Q6,FOXJ2_01	3.34566e-232	0	2
CEBPGAMMA_Q6,FOXJ2_02	CEBPGAMMA_Q6,FOXJ2_02	3.07738e-301	0	2
CEBPGAMMA_Q6,FOXP3_Q4	CEBPGAMMA_Q6,FOXP3_Q4	0	0	2
CEBPGAMMA_Q6,FOX_Q2	CEBPGAMMA_Q6,FOX_Q2	0	0	2
CEBPGAMMA_Q6,FREAC7_01	CEBPGAMMA_Q6,FREAC7_01	4.27658e-164	0	2
CEBPGAMMA_Q6,GATA1_02	CEBPGAMMA_Q6,GATA1_06	2.03238e-154	0	2
CEBPGAMMA_Q6,GATA4_Q3	CEBPGAMMA_Q6,GATA4_Q3	0	0	2
CEBPGAMMA_Q6,CREBP1_01	CEBPGAMMA_Q6,HLF_01	3.68907e-286	0	2
CEBPGAMMA_Q6,HNF1_01	CEBPGAMMA_Q6,HNF1_01	1.54978e-254	0	2
CEBPGAMMA_Q6,HNF1_C	CEBPGAMMA_Q6,HNF1_C	0	0	2
CEBPGAMMA_Q6,HNF1_Q6	CEBPGAMMA_Q6,HNF1_Q6	0	0	2
CEBPGAMMA_Q6,HNF3B_01	CEBPGAMMA_Q6,HNF3B_01	0	0	2
CEBPGAMMA_Q6,NMYC_01	CEBPGAMMA_Q6,HNF4_DR1_Q3	0	0	2
CEBPGAMMA_Q6,HP1SITEFACTOR_Q6	CEBPGAMMA_Q6,HP1SITEFACTOR_Q6	1.01953e-206	0	2
CEBPGAMMA_Q6,IPF1_Q4	CEBPGAMMA_Q6,IPF1_Q4	2.72397e-176	0	2
CEBPGAMMA_Q6,IPF1_Q4_01	CEBPGAMMA_Q6,IPF1_Q4_01	0	0	2
CEBPGAMMA_Q6,IRF7_01	CEBPGAMMA_Q6,IRF7_01	3.98833e-266	0	2
CEBPGAMMA_Q6,ISRE_01	CEBPGAMMA_Q6,IRF_Q6_01	1.29167e-168	0	2
CEBPGAMMA_Q6,LHX3_01	CEBPGAMMA_Q6,LHX3_01	1.78033e-77	0	2
CEBPGAMMA_Q6,MEF2_Q6_01	CEBPGAMMA_Q6,MEF2_Q6_01	0	0	2
CEBPGAMMA_Q6,MRF2_01	CEBPGAMMA_Q6,MRF2_01	0	0	2
CEBPGAMMA_Q6,MTATA_B	CEBPGAMMA_Q6,MTATA_B	8.35926e-167	0	2
CEBPGAMMA_Q6,NFKAPPAB_01	CEBPGAMMA_Q6,NFKB_Q6_01	0	0	3
CEBPGAMMA_Q6,NKX25_01	CEBPGAMMA_Q6,NKX22_01	3.59325e-101	0	2
CEBPGAMMA_Q6,NKX25_02	CEBPGAMMA_Q6,NKX25_02	0	0	2
CEBPGAMMA_Q6,NKX3A_01	CEBPGAMMA_Q6,NKX3A_01	2.00133e-139	0	2
CEBPGAMMA_Q6,OCT1_02	CEBPGAMMA_Q6,OCT1_02	1.87062e-165	0	2
CEBPGAMMA_Q6,OCT1_06	CEBPGAMMA_Q6,OCT1_06	0	0	2
CEBPGAMMA_Q6,OCT1_Q6	CEBPGAMMA_Q6,OCT1_Q6	0	0	2
CEBPGAMMA_Q6,PAX6_01	CEBPGAMMA_Q6,PAX6_01	4.27175e-279	0	2
CEBPGAMMA_Q6,PAX_Q6	CEBPGAMMA_Q6,PAX_Q6	0	0	2
CEBPGAMMA_Q6,PBX_Q3	CEBPGAMMA_Q6,PBX_Q3	0	0	2
CEBPGAMMA_Q6,PITX2_Q2	CEBPGAMMA_Q6,PITX2_Q2	0	0	2
CEBPGAMMA_Q6,POU1F1_Q6	CEBPGAMMA_Q6,POU1F1_Q6	0	0	2
CEBPGAMMA_Q6,POU6F1_01	CEBPGAMMA_Q6,POU6F1_01	3.20209e-94	0	2
CEBPGAMMA_Q6,SOX9_B1	CEBPGAMMA_Q6,SOX9_B1	2.86516e-279	0	2
CEBPGAMMA_Q6,STAT_01	CEBPGAMMA_Q6,STAT_01	1.54711e-172	0	2
CEBPGAMMA_Q6,TATA_C	CEBPGAMMA_Q6,TATA_C	2.27459e-304	0	2
CEBPGAMMA_Q6,TBX5_02	CEBPGAMMA_Q6,TBX5_02	0	0	2
CEBPGAMMA_Q6,TEF_Q6	CEBPGAMMA_Q6,TEF_Q6	0	0	2
CEBPGAMMA_Q6,TFIIA_Q6	CEBPGAMMA_Q6,TFIIA_Q6	0	0	2
CEBPGAMMA_Q6,TITF1_Q3	CEBPGAMMA_Q6,TITF1_Q3	4.80037e-271	0	2
CEBPGAMMA_Q6,XFD1_01	CEBPGAMMA_Q6,XFD1_01	3.26175e-141	0	2
CEBPGAMMA_Q6,XFD2_01	CEBPGAMMA_Q6,XFD2_01	1.70804e-134	0	2
CHOP_01,GATA4_Q3	CHOP_01,GATA4_Q3	1.62411e-180	0	2
COMP1_01,GATA4_Q3	COMP1_01,GATA4_Q3	3.39315e-158	0	2
GATA4_Q3,SEF1_C	COREBINDINGFACTOR_Q6,GATA4_Q3	7.99318e-215	0	2
GATA4_Q3,NMYC_01	COUPTF_Q6,GATA4_Q3	2.5129e-291	0	2
CP2_01,CP2_01	CP2_01,CP2_01	1.938e-203	0	3
CP2_01,E2F_01	CP2_01,E2F_Q6	0	0	3
CP2_01,GATA4_Q3	CP2_01,GATA4_Q3	0	0	2
CP2_01,NMYC_01	CP2_01,HNF4_DR1_Q3	5.76673e-198	0	3
CP2_01,MAZ_Q6	CP2_01,MAZ_Q6	1.15337e-277	0	1
CP2_01,MYOD_01	CP2_01,MYOD_01	5.63703e-123	0	3
CP2_01,NFKAPPAB_01	CP2_01,NFKB_Q6_01	1.91639e-181	0	3
CP2_01,SP1_Q6	CP2_01,SP1_Q6	0	0	1
CP2_01,TFIIA_Q6	CP2_01,TFIIA_Q6	0	0	2
DEC_Q1,DEC_Q1	DEC_Q1,DEC_Q1	9.93735e-141	0	3
DEC_Q1,E2F_01	DEC_Q1,E2F_Q6	0	0	3
DEC_Q1,GATA4_Q3	DEC_Q1,GATA4_Q3	0	0	2
DEC_Q1,NMYC_01	DEC_Q1,HNF4_DR1_Q3	3.22221e-105	0	2
DEC_Q1,MAZ_Q6	DEC_Q1,MAZ_Q6	2.41452e-272	0	1
DEC_Q1,MYOD_01	DEC_Q1,MYOD_01	2.23315e-173	0	3
DEC_Q1,NFKAPPAB_01	DEC_Q1,NFKB_Q6_01	6.31531e-248	0	3
DEC_Q1,PBX_Q3	DEC_Q1,PBX_Q3	8.70481e-147	0	2
DEC_Q1,TFIIA_Q6	DEC_Q1,TFIIA_Q6	7.33655e-196	0	3
E2F_01,E2F_01	E2F1DP1_01,E2F1_Q4	3.36492e-279	0	1
E2F_01,MAZ_Q6	E2F1DP1_01,MAZ_Q6	1.17277e-250	0	1
E2F_01,SP1_Q6	E2F1DP1_01,SP1_Q6	0	0	1
E2F_01,NMYC_01	E2F1_Q3_01,MYCMAX_B	5.73834e-163	0	1
E2F_01,KROX_Q6	E2F1_Q4,KROX_Q6	2.12811e-250	0	1
E2F_01,NFKAPPAB_01	E2F1_Q4,NFKB_Q6_01	0	0	3
E2F_01,EFC_Q6	E2F_Q6,EFC_Q6	0	0	3
E2F_01,GATA4_Q3	E2F_Q6,GATA4_Q3	0	0	3
E2F_01,MAZR_01	E2F_Q6,MAZR_01	7.56948e-299	0	1
E2F_01,MINI20_B	E2F_Q6,MINI20_B	0	0	1
E2F_01,MYOD_01	E2F_Q6,MYOD_01	0	0	3
E2F_01,PAX3_B	E2F_Q6,PAX3_B	0	0	1
E2F_01,PBX_Q3	E2F_Q6,PBX_Q3	0	0	3
E2F_01,SP3_Q3	E2F_Q6,SP3_Q3	8.07733e-271	0	1
E2F_01,TBX5_02	E2F_Q6,TBX5_02	0	0	3
E2F_01,TFIIA_Q6	E2F_Q6,TFIIA_Q6	0	0	3
EFC_Q6,EFC_Q6	EFC_Q6,EFC_Q6	2.12323e-151	0	3
EFC_Q6,EVI1_04	EFC_Q6,EVI1_04	1.99177e-289	0	2
EFC_Q6,FOXP3_Q4	EFC_Q6,FOXP3_Q4	4.11828e-150	0	2
EFC_Q6,FOX_Q2	EFC_Q6,FOX_Q2	4.55732e-171	0	2
EFC_Q6,GATA4_Q3	EFC_Q6,GATA4_Q3	0	0	2
EFC_Q6,HNF1_Q6	EFC_Q6,HNF1_Q6	1.60624e-205	0	2
EFC_Q6,NMYC_01	EFC_Q6,HNF4_DR1_Q3	2.30482e-178	0	2
EFC_Q6,MEF2_Q6_01	EFC_Q6,MEF2_Q6_01	2.38834e-203	0	2
EFC_Q6,OCT1_Q6	EFC_Q6,OCT1_Q6	3.63538e-182	0	2
EFC_Q6,PBX_Q3	EFC_Q6,PBX_Q3	2.36226e-162	0	2
EFC_Q6,TFIIA_Q6	EFC_Q6,TFIIA_Q6	9.67865e-174	0	2
ELF1_Q6,EVI1_04	ELF1_Q6,EVI1_04	4.78452e-115	0	2
ELF1_Q6,GATA4_Q3	ELF1_Q6,GATA4_Q3	6.34334e-189	0	2
ELK1_01,GATA4_Q3	ETS1_B,GATA4_Q3	5.25371e-124	0	2
ETS2_B,GATA4_Q3	ETS2_B,GATA4_Q3	6.52738e-92	0	2
EVI1_04,EVI1_04	EVI1_04,EVI1_04	0	0	2
EVI1_04,HFH3_01	EVI1_04,FOXJ2_01	2.27601e-133	0	2
EVI1_04,FOXJ2_02	EVI1_04,FOXJ2_02	8.21374e-179	0	2
EVI1_04,FOXP3_Q4	EVI1_04,FOXP3_Q4	0	0	2
EVI1_04,FOX_Q2	EVI1_04,FOX_Q2	0	0	2
EVI1_04,FREAC7_01	EVI1_04,FREAC7_01	1.97431e-93	0	2
EVI1_04,GATA1_02	EVI1_04,GATA2_03	4.76113e-176	0	2
EVI1_04,GATA4_Q3	EVI1_04,GATA4_Q3	0	0	2
CREBP1_01,EVI1_04	EVI1_04,HLF_01	2.55126e-173	0	2
EVI1_04,HNF1_C	EVI1_04,HNF1_C	2.06316e-164	0	2
EVI1_04,HNF1_Q6	EVI1_04,HNF1_Q6	0	0	2
EVI1_04,HNF3B_01	EVI1_04,HNF3B_01	8.86293e-282	0	2
EVI1_04,NMYC_01	EVI1_04,HNF4_DR1_Q3	0	0	2
EVI1_04,HP1SITEFACTOR_Q6	EVI1_04,HP1SITEFACTOR_Q6	2.16013e-129	0	2
EVI1_04,IPF1_Q4_01	EVI1_04,IPF1_Q4_01	9.09436e-231	0	2
EVI1_04,IRF7_01	EVI1_04,IRF7_01	8.38432e-145	0	2
EVI1_04,ISRE_01	EVI1_04,IRF_Q6_01	5.19406e-106	0	2
EVI1_04,MEF2_Q6_01	EVI1_04,MEF2_Q6_01	0	0	2
AMEF2_Q6,EVI1_04	EVI1_04,MMEF2_Q6	3.32108e-207	0	2
EVI1_04,MRF2_01	EVI1_04,MRF2_01	2.81668e-199	0	2
EVI1_04,NKX25_01	EVI1_04,NKX25_01	1.95926e-203	0	2
EVI1_04,NKX25_02	EVI1_04,NKX25_02	3.67514e-233	0	2
EVI1_04,OCT1_06	EVI1_04,OCT1_06	3.71623e-282	0	2
EVI1_04,OCT1_Q6	EVI1_04,OCT1_Q6	0	0	2
EVI1_04,PBX_Q3	EVI1_04,PBX_Q3	0	0	2
EVI1_04,POU1F1_Q6	EVI1_04,POU1F1_Q6	5.482e-282	0	2
EVI1_04,SOX9_B1	EVI1_04,SOX9_B1	1.79574e-143	0	2
EVI1_04,TATA_C	EVI1_04,TATA_C	1.72922e-162	0	2
EVI1_04,TEF_Q6	EVI1_04,TEF_Q6	4.22196e-209	0	2
EVI1_04,TFIIA_Q6	EVI1_04,TFIIA_Q6	0	0	2
EVI1_04,TITF1_Q3	EVI1_04,TITF1_Q3	1.98373e-145	0	2
FOX_Q2,HFH3_01	FOXJ2_01,FOX_Q2	4.0755e-76	0	2
GATA4_Q3,HFH3_01	FOXJ2_01,GATA4_Q3	0	0	2
HFH3_01,HNF1_Q6	FOXJ2_01,HNF1_Q6	2.35284e-77	0	2
HFH3_01,HNF3B_01	FOXJ2_01,HNF3B_01	1.02088e-47	0	2
HFH3_01,MEF2_Q6_01	FOXJ2_01,MEF2_Q6_01	2.65836e-85	0	2
FOXJ2_02,FOXJ2_02	FOXJ2_02,FOXJ2_02	2.57253e-77	0	2
FOXJ2_02,FOXP3_Q4	FOXJ2_02,FOXP3_Q4	5.06676e-153	0	2
FOXJ2_02,FOX_Q2	FOXJ2_02,FOX_Q2	5.05336e-185	0	2
FOXJ2_02,GATA1_02	FOXJ2_02,GATA3_02	2.63362e-146	0	2
FOXJ2_02,GATA4_Q3	FOXJ2_02,GATA4_Q3	0	0	2
FOXJ2_02,HNF1_Q6	FOXJ2_02,HNF1_Q6	2.02267e-221	0	2
FOXJ2_02,HNF3B_01	FOXJ2_02,HNF3B_01	1.07548e-114	0	2
FOXJ2_02,MEF2_Q6_01	FOXJ2_02,MEF2_Q6_01	8.93593e-218	0	2
FOXJ2_02,OCT1_Q6	FOXJ2_02,OCT1_Q6	1.21065e-157	0	2
FOXJ2_02,POU1F1_Q6	FOXJ2_02,POU1F1_Q6	3.76284e-127	0	2
FOXJ2_02,TEF_Q6	FOXJ2_02,TEF_Q6	4.11745e-97	0	2
FOXP3_Q4,FOXP3_Q4	FOXP3_Q4,FOXP3_Q4	1.76738e-220	0	2
FOXP3_Q4,FOX_Q2	FOXP3_Q4,FOX_Q2	7.68238e-160	0	2
FOXP3_Q4,GATA1_02	FOXP3_Q4,GATA3_02	9.17266e-159	0	2
FOXP3_Q4,GATA4_Q3	FOXP3_Q4,GATA4_Q3	0	0	2
FOXP3_Q4,HNF1_Q6	FOXP3_Q4,HNF1_Q6	6.3472e-221	0	2
FOXP3_Q4,HNF3B_01	FOXP3_Q4,HNF3B_01	2.93274e-106	0	2
FOXP3_Q4,NMYC_01	FOXP3_Q4,HNF4_DR1_Q3	6.84327e-300	0	2
FOXP3_Q4,MEF2_Q6_01	FOXP3_Q4,MEF2_Q6_01	2.38712e-234	0	2
FOXP3_Q4,NKX25_02	FOXP3_Q4,NKX25_02	3.46362e-114	0	2
FOXP3_Q4,OCT1_06	FOXP3_Q4,OCT1_06	8.19461e-111	0	2
FOXP3_Q4,OCT1_Q6	FOXP3_Q4,OCT1_Q6	8.10303e-163	0	2
FOXP3_Q4,PBX_Q3	FOXP3_Q4,PBX_Q3	0	0	2
FOXP3_Q4,POU1F1_Q6	FOXP3_Q4,POU1F1_Q6	6.58363e-121	0	2
FOXP3_Q4,TEF_Q6	FOXP3_Q4,TEF_Q6	3.56167e-107	0	2
FOXP3_Q4,TFIIA_Q6	FOXP3_Q4,TFIIA_Q6	0	0	2
FOX_Q2,FOX_Q2	FOX_Q2,FOX_Q2	1.39198e-237	0	2
FOX_Q2,FREAC7_01	FOX_Q2,FREAC7_01	1.52802e-59	0	2
FOX_Q2,GATA1_02	FOX_Q2,GATA2_03	5.88012e-95	0	2
FOX_Q2,GATA4_Q3	FOX_Q2,GATA4_Q3	0	0	2
CREBP1_01,FOX_Q2	FOX_Q2,HLF_01	1.41909e-109	0	2
FOX_Q2,HNF1_C	FOX_Q2,HNF1_C	1.13059e-119	0	2
FOX_Q2,HNF1_Q6	FOX_Q2,HNF1_Q6	1.22686e-298	0	2
FOX_Q2,HNF3B_01	FOX_Q2,HNF3B_01	4.68656e-142	0	2
FOX_Q2,NMYC_01	FOX_Q2,HNF4_Q6_01	1.92691e-274	0	2
FOX_Q2,IPF1_Q4_01	FOX_Q2,IPF1_Q4_01	1.51611e-103	0	2
FOX_Q2,ISRE_01	FOX_Q2,IRF_Q6_01	3.22601e-61	0	2
FOX_Q2,MEF2_Q6_01	FOX_Q2,MEF2_Q6_01	3.36311e-265	0	2
AMEF2_Q6,FOX_Q2	FOX_Q2,MMEF2_Q6	5.36604e-109	0	2
FOX_Q2,MRF2_01	FOX_Q2,MRF2_01	2.3471e-110	0	2
FOX_Q2,NKX25_01	FOX_Q2,NKX25_01	6.70175e-111	0	2
FOX_Q2,NKX25_02	FOX_Q2,NKX25_02	6.89576e-166	0	2
FOX_Q2,OCT1_06	FOX_Q2,OCT1_06	8.69811e-151	0	2
FOX_Q2,OCT1_Q6	FOX_Q2,OCT1_Q6	4.03434e-192	0	2
FOX_Q2,PBX_Q3	FOX_Q2,PBX_Q3	0	0	2
FOX_Q2,POU1F1_Q6	FOX_Q2,POU1F1_Q6	5.29789e-162	0	2
FOX_Q2,SOX9_B1	FOX_Q2,SOX9_B1	5.14438e-69	0	2
FOX_Q2,TATA_C	FOX_Q2,TATA_C	6.20855e-91	0	2
FOX_Q2,TEF_Q6	FOX_Q2,TEF_Q6	2.8498e-135	0	2
FOX_Q2,TFIIA_Q6	FOX_Q2,TFIIA_Q6	0	0	2
FOX_Q2,TITF1_Q3	FOX_Q2,TITF1_Q3	4.02151e-83	0	2
FREAC7_01,GATA4_Q3	FREAC7_01,GATA4_Q3	4.13826e-281	0	2
GATA1_03,GATA4_Q3	GATA1_03,GATA4_Q3	1.95847e-170	0	2
GATA1_02,GATA4_Q3	GATA1_06,GATA4_Q3	7.94956e-232	0	2
GATA1_02,HNF1_Q6	GATA2_03,HNF1_Q6	6.98015e-148	0	2
GATA1_02,MEF2_Q6_01	GATA2_03,MEF2_Q6_01	2.81614e-124	0	2
GATA1_02,GATA1_02	GATA3_02,GATA3_02	1.43616e-192	0	2
GATA1_02,HNF3B_01	GATA3_02,HNF3B_01	1.14166e-155	0	2
GATA1_02,OCT1_06	GATA3_02,OCT1_06	9.39118e-119	0	2
GATA1_02,OCT1_Q6	GATA3_02,OCT1_Q6	2.06515e-220	0	2
GATA1_02,POU1F1_Q6	GATA3_02,POU1F1_Q6	1.32144e-126	0	2
GATA1_02,NMYC_01	GATA3_02,TCF4_Q5	3.36854e-232	0	2
GATA1_02,TEF_Q6	GATA3_02,TEF_Q6	1.87864e-99	0	2
GATA1_02,TFIIA_Q6	GATA3_02,TFIIA_Q6	0	0	2
GATA4_Q3,GATA4_Q3	GATA4_Q3,GATA4_Q3	0	0	2
CREBP1_01,GATA4_Q3	GATA4_Q3,HLF_01	6.16834e-246	0	2
GATA4_Q3,HNF1_01	GATA4_Q3,HNF1_01	3.97912e-163	0	2
GATA4_Q3,HNF1_C	GATA4_Q3,HNF1_C	2.76992e-287	0	2
GATA4_Q3,HNF1_Q6	GATA4_Q3,HNF1_Q6	0	0	2
GATA4_Q3,HNF3B_01	GATA4_Q3,HNF3B_01	0	0	2
GATA4_Q3,HP1SITEFACTOR_Q6	GATA4_Q3,HP1SITEFACTOR_Q6	9.57735e-167	0	2
GATA4_Q3,IPF1_Q4	GATA4_Q3,IPF1_Q4	5.32172e-140	0	2
GATA4_Q3,IPF1_Q4_01	GATA4_Q3,IPF1_Q4_01	0	0	2
GATA4_Q3,IRF7_01	GATA4_Q3,IRF7_01	3.91888e-230	0	2
GATA4_Q3,ISRE_01	GATA4_Q3,IRF_Q6_01	7.17291e-131	0	2
GATA4_Q3,MAZ_Q6	GATA4_Q3,MAZ_Q6	0	0	3
GATA4_Q3,MEF2_Q6_01	GATA4_Q3,MEF2_Q6_01	0	0	2
AMEF2_Q6,GATA4_Q3	GATA4_Q3,MMEF2_Q6	1.46467e-229	0	2
GATA4_Q3,MRF2_01	GATA4_Q3,MRF2_01	2.3157e-267	0	2
GATA4_Q3,MTATA_B	GATA4_Q3,MTATA_B	1.81404e-144	0	2
GATA4_Q3,MYOD_01	GATA4_Q3,MYOD_01	0	0	2
GATA4_Q3,NFKAPPAB_01	GATA4_Q3,NFKB_Q6_01	0	0	2
GATA4_Q3,NKX25_01	GATA4_Q3,NKX22_01	2.79358e-100	0	2
GATA4_Q3,NKX25_02	GATA4_Q3,NKX25_02	0	0	2
GATA4_Q3,NKX3A_01	GATA4_Q3,NKX3A_01	1.20787e-175	0	2
GATA4_Q3,OCT1_02	GATA4_Q3,OCT1_02	2.57252e-123	0	2
GATA4_Q3,OCT1_06	GATA4_Q3,OCT1_06	0	0	2
GATA4_Q3,OCT1_Q6	GATA4_Q3,OCT1_Q6	0	0	2
GATA4_Q3,PADS_C	GATA4_Q3,PADS_C	1.08202e-224	0	2
GATA4_Q3,PAX6_01	GATA4_Q3,PAX6_01	1.06352e-267	0	2
GATA4_Q3,PAX_Q6	GATA4_Q3,PAX_Q6	0	0	2
GATA4_Q3,PBX_Q3	GATA4_Q3,PBX_Q3	0	0	2
GATA4_Q3,PITX2_Q2	GATA4_Q3,PITX2_Q2	8.78895e-270	0	2
GATA4_Q3,POU1F1_Q6	GATA4_Q3,POU1F1_Q6	0	0	2
GATA4_Q3,SMAD3_Q6	GATA4_Q3,SMAD3_Q6	0	0	2
GATA4_Q3,SMAD4_Q6	GATA4_Q3,SMAD4_Q6	0	0	2
GATA4_Q3,SOX9_B1	GATA4_Q3,SOX9_B1	4.76225e-206	0	2
GATA4_Q3,SREBP1_02	GATA4_Q3,SREBP_Q3	0	0	2
GATA4_Q3,SRF_Q4	GATA4_Q3,SRF_Q5_01	1.03904e-181	0	2
GATA4_Q3,STAT_01	GATA4_Q3,STAT_01	5.12727e-191	0	2
GATA4_Q3,TATA_C	GATA4_Q3,TATA_C	4.35047e-203	0	2
GATA4_Q3,TBX5_02	GATA4_Q3,TBX5_02	0	0	2
GATA4_Q3,TEF_Q6	GATA4_Q3,TEF_Q6	0	0	2
GATA4_Q3,TFIIA_Q6	GATA4_Q3,TFIIA_Q6	0	0	2
GATA4_Q3,TITF1_Q3	GATA4_Q3,TITF1_Q3	2.54243e-248	0	2
GATA4_Q3,VMYB_01	GATA4_Q3,VMYB_01	0	0	2
GATA4_Q3,XFD2_01	GATA4_Q3,XFD2_01	2.3859e-167	0	2
GATA4_Q3,XFD3_01	GATA4_Q3,XFD3_01	4.65893e-85	0	2
GATA4_Q3,ZTA_Q2	GATA4_Q3,ZTA_Q2	1.67728e-84	0	2
HNF1_C,HNF1_Q6	HNF1_C,HNF1_Q6	2.13108e-153	0	2
HNF1_C,HNF3B_01	HNF1_C,HNF3B_01	4.63966e-101	0	2
HNF1_C,MEF2_Q6_01	HNF1_C,MEF2_Q6_01	1.45873e-156	0	2
HNF1_C,OCT1_Q6	HNF1_C,OCT1_Q6	3.28354e-105	0	2
HNF1_Q6,HNF1_Q6	HNF1_Q6,HNF1_Q6	0	0	2
HNF1_Q6,HNF3B_01	HNF1_Q6,HNF3B_01	9.72943e-231	0	2
HNF1_Q6,NMYC_01	HNF1_Q6,HNF4_Q6_01	0	0	2
HNF1_Q6,IPF1_Q4_01	HNF1_Q6,IPF1_Q4_01	1.68467e-175	0	2
HNF1_Q6,ISRE_01	HNF1_Q6,IRF_Q6_01	9.43853e-96	0	2
HNF1_Q6,MEF2_Q6_01	HNF1_Q6,MEF2_Q6_01	0	0	2
AMEF2_Q6,HNF1_Q6	HNF1_Q6,MMEF2_Q6	2.22246e-166	0	2
HNF1_Q6,MRF2_01	HNF1_Q6,MRF2_01	2.43357e-163	0	2
HNF1_Q6,NKX25_02	HNF1_Q6,NKX25_02	3.62187e-215	0	2
HNF1_Q6,OCT1_06	HNF1_Q6,OCT1_06	1.09961e-202	0	2
HNF1_Q6,OCT1_Q6	HNF1_Q6,OCT1_Q6	0	0	2
HNF1_Q6,PBX_Q3	HNF1_Q6,PBX_Q3	0	0	2
HNF1_Q6,POU1F1_Q6	HNF1_Q6,POU1F1_Q6	1.47839e-225	0	2
HNF1_Q6,TATA_C	HNF1_Q6,TATA_C	1.69894e-137	0	2
HNF1_Q6,TEF_Q6	HNF1_Q6,TEF_Q6	2.96395e-154	0	2
HNF1_Q6,TFIIA_Q6	HNF1_Q6,TFIIA_Q6	0	0	2
HNF3B_01,HNF3B_01	HNF3B_01,HNF3B_01	3.97232e-103	0	2
HNF3B_01,MEF2_Q6_01	HNF3B_01,MEF2_Q6_01	5.39788e-203	0	2
AMEF2_Q6,HNF3B_01	HNF3B_01,MMEF2_Q6	1.17393e-80	0	2
HNF3B_01,NKX25_02	HNF3B_01,NKX25_02	6.20258e-125	0	2
HNF3B_01,OCT1_06	HNF3B_01,OCT1_06	2.40764e-113	0	2
HNF3B_01,OCT1_Q6	HNF3B_01,OCT1_Q6	1.81653e-129	0	2
HNF3B_01,POU1F1_Q6	HNF3B_01,POU1F1_Q6	9.62818e-119	0	2
HNF3B_01,NMYC_01	HNF3B_01,TCF4_Q5	9.11309e-154	0	2
HNF3B_01,TEF_Q6	HNF3B_01,TEF_Q6	2.03849e-86	0	2
HNF3B_01,TFIIA_Q6	HNF3B_01,TFIIA_Q6	2.29363e-298	0	2
NMYC_01,NMYC_01	HNF4_DR1_Q3,HNF4_DR1_Q3	6.04861e-188	0	3
MAZ_Q6,NMYC_01	HNF4_DR1_Q3,MAZ_Q6	0	0	3
MYOD_01,NMYC_01	HNF4_DR1_Q3,MYOD_01	1.83053e-179	0	2
NFKAPPAB_01,NMYC_01	HNF4_DR1_Q3,NFKB_Q6_01	1.69713e-304	0	2
NMYC_01,PBX_Q3	HNF4_DR1_Q3,PBX_Q3	4.39643e-176	0	2
NMYC_01,SMAD3_Q6	HNF4_DR1_Q3,SMAD3_Q6	1.34231e-143	0	3
NMYC_01,TBX5_02	HNF4_DR1_Q3,TBX5_02	1.14019e-135	0	2
NMYC_01,TFIIA_Q6	HNF4_DR1_Q3,TFIIA_Q6	2.69327e-218	0	2
MEF2_Q6_01,NMYC_01	HNF4_Q6_01,MEF2_Q6_01	1.06252e-220	0	2
NMYC_01,OCT1_Q6	HNF4_Q6_01,OCT1_Q6	1.34635e-205	0	2
NMYC_01,PAX_Q6	HNF4_Q6_01,PAX_Q6	7.63559e-121	0	2
IPF1_Q4_01,MEF2_Q6_01	IPF1_Q4_01,MEF2_Q6_01	9.61407e-140	0	2
IPF1_Q4_01,OCT1_Q6	IPF1_Q4_01,OCT1_Q6	2.45382e-100	0	2
IPF1_Q4_01,TFIIA_Q6	IPF1_Q4_01,TFIIA_Q6	2.78442e-243	0	2
ISRE_01,MEF2_Q6_01	IRF_Q6_01,MEF2_Q6_01	7.99948e-55	0	2
KROX_Q6,KROX_Q6	KROX_Q6,KROX_Q6	3.18846e-108	0	3
KROX_Q6,MAZ_Q6	KROX_Q6,MAZ_Q6	0	0	1
KROX_Q6,NMYC_01	KROX_Q6,MYCMAX_B	1.04222e-165	0	1
KROX_Q6,SP1_Q6	KROX_Q6,SP1_Q6	0	0	3
MAZR_01,MAZ_Q6	MAZR_01,MAZ_Q6	3.53078e-132	0	1
MAZR_01,SP1_Q6	MAZR_01,SP1_Q6	1.60461e-217	0	1
MAZ_Q6,MAZ_Q6	MAZ_Q6,MAZ_Q6	0	0	3
MAZ_Q6,MINI20_B	MAZ_Q6,MINI20_B	2.69142e-159	0	1
MAZ_Q6,MYOD_01	MAZ_Q6,MYOD_01	8.83825e-246	0	3
MAZ_Q6,NFKAPPAB_01	MAZ_Q6,NFKB_Q6_01	0	0	3
MAZ_Q6,SMAD3_Q6	MAZ_Q6,SMAD3_Q6	1.51738e-180	0	1
MAZ_Q6,SP1_Q6	MAZ_Q6,SP1_Q6	0	0	3
MAZ_Q6,SP3_Q3	MAZ_Q6,SP3_Q3	1.64266e-177	0	1
MAZ_Q6,TBX5_02	MAZ_Q6,TBX5_02	8.9009e-285	0	3
MAZ_Q6,TFIIA_Q6	MAZ_Q6,TFIIA_Q6	0	0	3
MEF2_Q6_01,MEF2_Q6_01	MEF2_Q6_01,MEF2_Q6_01	0	0	2
AMEF2_Q6,MEF2_Q6_01	MEF2_Q6_01,MMEF2_Q6	1.49182e-129	0	2
MEF2_Q6_01,MRF2_01	MEF2_Q6_01,MRF2_01	9.69854e-165	0	2
MEF2_Q6_01,NKX25_02	MEF2_Q6_01,NKX25_02	1.42967e-173	0	2
MEF2_Q6_01,OCT1_06	MEF2_Q6_01,OCT1_06	5.18177e-185	0	2
MEF2_Q6_01,OCT1_Q6	MEF2_Q6_01,OCT1_Q6	1.12813e-266	0	2
MEF2_Q6_01,PBX_Q3	MEF2_Q6_01,PBX_Q3	0	0	2
MEF2_Q6_01,POU1F1_Q6	MEF2_Q6_01,POU1F1_Q6	6.00458e-209	0	2
MEF2_Q6_01,TATA_C	MEF2_Q6_01,TATA_C	1.38216e-121	0	2
MEF2_Q6_01,TEF_Q6	MEF2_Q6_01,TEF_Q6	8.10085e-171	0	2
MEF2_Q6_01,TFIIA_Q6	MEF2_Q6_01,TFIIA_Q6	0	0	2
MINI20_B,NFKAPPAB_01	MINI20_B,NFKB_Q6_01	5.42093e-171	0	3
MINI20_B,SP1_Q6	MINI20_B,SP1_Q6	5.05862e-305	0	1
AMEF2_Q6,OCT1_Q6	MMEF2_Q6,OCT1_Q6	1.58088e-62	0	2
MRF2_01,OCT1_Q6	MRF2_01,OCT1_Q6	3.39834e-123	0	2
NMYC_01,SP1_Q6	MYCMAX_B,SP1_Q6	0	0	1
MYOD_01,MYOD_01	MYOD_01,MYOD_01	3.75824e-148	0	3
MYOD_01,NFKAPPAB_01	MYOD_01,NFKB_Q6_01	3.10136e-198	0	3
MYOD_01,PBX_Q3	MYOD_01,PBX_Q3	2.49448e-182	0	2
MYOD_01,SP1_Q6	MYOD_01,SP1_Q6	0	0	3
MYOD_01,TBX5_02	MYOD_01,TBX5_02	3.44799e-108	0	2
MYOD_01,TFIIA_Q6	MYOD_01,TFIIA_Q6	3.20728e-242	0	2
NFKAPPAB_01,NFKAPPAB_01	NFKB_Q6_01,NFKB_Q6_01	0	0	3
NFKAPPAB_01,PAX_Q6	NFKB_Q6_01,PAX_Q6	2.4948e-101	0	3
NFKAPPAB_01,PBX_Q3	NFKB_Q6_01,PBX_Q3	1.23162e-276	0	2
NFKAPPAB_01,SMAD3_Q6	NFKB_Q6_01,SMAD3_Q6	4.26387e-102	0	2
NFKAPPAB_01,SP1_Q6	NFKB_Q6_01,SP1_Q6	0	0	1
NFKAPPAB_01,TBX5_02	NFKB_Q6_01,TBX5_02	1.56938e-171	0	2
NFKAPPAB_01,TFIIA_Q6	NFKB_Q6_01,TFIIA_Q6	0	0	2
NFY_Q6,SP1_Q6	NFY_Q6_01,SP1_Q6	0	0	1
NKX25_02,NKX25_02	NKX25_02,NKX25_02	3.71247e-111	0	2
NKX25_02,OCT1_Q6	NKX25_02,OCT1_Q6	6.33773e-164	0	2
NKX25_02,POU1F1_Q6	NKX25_02,POU1F1_Q6	2.05838e-118	0	2
NKX25_02,TFIIA_Q6	NKX25_02,TFIIA_Q6	0	0	2
OCT1_06,OCT1_06	OCT1_06,OCT1_06	2.11426e-109	0	2
OCT1_06,OCT1_Q6	OCT1_06,OCT1_Q6	7.54152e-154	0	2
OCT1_06,POU1F1_Q6	OCT1_06,POU1F1_Q6	1.17448e-121	0	2
NMYC_01,OCT1_06	OCT1_06,TCF4_Q5	5.81785e-165	0	2
OCT1_06,TEF_Q6	OCT1_06,TEF_Q6	1.21964e-98	0	2
OCT1_06,TFIIA_Q6	OCT1_06,TFIIA_Q6	4.64786e-280	0	2
OCT1_Q6,OCT1_Q6	OCT1_Q6,OCT1_Q6	1.86261e-219	0	2
OCT1_Q6,PBX_Q3	OCT1_Q6,PBX_Q3	0	0	2
OCT1_Q6,POU1F1_Q6	OCT1_Q6,POU1F1_Q6	5.41803e-128	0	2
OCT1_Q6,TEF_Q6	OCT1_Q6,TEF_Q6	5.12378e-113	0	2
OCT1_Q6,TFIIA_Q6	OCT1_Q6,TFIIA_Q6	0	0	2
PAX3_B,SP1_Q6	PAX3_B,SP1_Q6	0	0	1
PAX_Q6,TFIIA_Q6	PAX_Q6,TFIIA_Q6	4.19305e-132	0	2
PBX_Q3,PBX_Q3	PBX_Q3,PBX_Q3	0	0	2
PBX_Q3,TBX5_02	PBX_Q3,TBX5_02	8.2187e-214	0	2
PBX_Q3,TFIIA_Q6	PBX_Q3,TFIIA_Q6	2.06778e-299	0	2
POU1F1_Q6,POU1F1_Q6	POU1F1_Q6,POU1F1_Q6	6.53233e-169	0	2
NMYC_01,POU1F1_Q6	POU1F1_Q6,TCF4_Q5	4.52594e-220	0	2
POU1F1_Q6,TEF_Q6	POU1F1_Q6,TEF_Q6	6.32512e-135	0	2
POU1F1_Q6,TFIIA_Q6	POU1F1_Q6,TFIIA_Q6	0	0	2
SMAD3_Q6,SMAD3_Q6	SMAD3_Q6,SMAD3_Q6	5.41988e-107	0	3
SMAD3_Q6,TFIIA_Q6	SMAD3_Q6,TFIIA_Q6	5.80186e-137	0	2
SP1_Q6,SP1_Q6	SP1_Q6,SP1_Q6	0	0	1
SP1_Q6,SP3_Q3	SP1_Q6,SP3_Q3	1.67293e-245	0	1
TBX5_02,TBX5_02	TBX5_02,TBX5_02	3.84683e-151	0	2
TBX5_02,TFIIA_Q6	TBX5_02,TFIIA_Q6	8.55104e-163	0	2
TEF_Q6,TEF_Q6	TEF_Q6,TEF_Q6	2.60064e-99	0	2
TFIIA_Q6,TFIIA_Q6	TFIIA_Q6,TFIIA_Q6	0	0	2
GATA1_02,PBX_Q3	GATA3_02,PBX_Q3	1.47785e-307	1.77132e-306	2
CDPCR3HD_01,GATA4_Q3	CDPCR3HD_01,GATA4_Q3	5.06251e-127	4.86729e-306	2
GATA4_Q3,POU6F1_01	GATA4_Q3,POU6F1_01	1.83708e-88	1.34194e-305	2
NKX25_01,TFIIA_Q6	NKX25_01,TFIIA_Q6	6.13376e-153	1.60829e-305	2
PBX_Q3,POU1F1_Q6	PBX_Q3,POU1F1_Q6	4.28113e-192	2.8843e-305	2
NKX25_02,NMYC_01	NKX25_02,TCF4_Q5	1.56056e-204	9.92042e-305	2
GATA1_02,NKX25_02	GATA3_02,NKX25_02	8.29485e-118	1.14745e-304	2
CDC5_01,PBX_Q3	CDC5_01,PBX_Q3	0	2.6615e-304	2
FOX_Q2,IRF7_01	FOX_Q2,IRF7_01	3.80284e-61	5.43561e-304	2
EFC_Q6,NFKAPPAB_01	EFC_Q6,NFKB_Q6_01	3.09697e-280	3.22906e-303	3
FREAC7_01,MEF2_Q6_01	FREAC7_01,MEF2_Q6_01	4.368e-71	1.16724e-302	2
CEBPB_01,HP1SITEFACTOR_Q6	CEBPB_01,HP1SITEFACTOR_Q6	1.84723e-83	2.81329e-302	2
MAZ_Q6,PBX_Q3	MAZ_Q6,PBX_Q3	0	2.83403e-302	3
ELK1_01,SP1_Q6	NRF2_01,SP1_Q6	4.80848e-158	4.58756e-302	1
CDX2_Q5,TBX5_02	CDX2_Q5,TBX5_02	0	5.68815e-302	2
EVI1_04,PITX2_Q2	EVI1_04,PITX2_Q2	5.28506e-180	6.80922e-302	2
CEBPGAMMA_Q6,XFD3_01	CEBPGAMMA_Q6,XFD3_01	6.39443e-82	9.18809e-302	2
EVI1_04,TBX5_02	EVI1_04,TBX5_02	0	6.54483e-301	2
HNF3B_01,TATA_C	HNF3B_01,TATA_C	4.04535e-69	1.33614e-300	2
CREBP1_01,MEF2_Q6_01	HLF_01,MEF2_Q6_01	1.01291e-116	1.91497e-300	2
AMEF2_Q6,POU1F1_Q6	MMEF2_Q6,POU1F1_Q6	1.00683e-62	2.37601e-300	2
GATA4_Q3,XFD1_01	GATA4_Q3,XFD1_01	1.1159e-85	3.74486e-300	2
CDX2_Q5,ELF1_Q6	CDX2_Q5,ELF1_Q6	5.66872e-146	5.45255e-298	2
HFH3_01,OCT1_Q6	FOXJ2_01,OCT1_Q6	7.98489e-61	2.36552e-297	2
CEBPGAMMA_Q6,GATA1_03	CEBPGAMMA_Q6,GATA1_03	3.72279e-132	4.87403e-297	2
CREBP1_01,HNF1_Q6	HLF_01,HNF1_Q6	5.07053e-108	9.51414e-297	2
CDC5_01,MRF2_01	CDC5_01,MRF2_01	1.29291e-126	5.65487e-295	2
EVI1_04,NKX3A_01	EVI1_04,NKX3A_01	2.72501e-80	6.04285e-295	2
ELF1_Q6,TFIIA_Q6	ELF1_Q6,TFIIA_Q6	4.19387e-50	6.96896e-295	2
GATA4_Q3,TGIF_01	GATA4_Q3,TGIF_01	1.82055e-113	2.58446e-294	2
HNF1_C,POU1F1_Q6	HNF1_C,POU1F1_Q6	2.66988e-92	4.68616e-294	2
BRN2_01,CDPCR1_01	BRN2_01,CDPCR1_01	9.60309e-121	8.78668e-294	2
CEBPB_01,TITF1_Q3	CEBPB_01,TITF1_Q3	1.42725e-95	1.10579e-293	2
AMEF2_Q6,FOXP3_Q4	FOXP3_Q4,MMEF2_Q6	7.78656e-82	1.38556e-293	2
NKX25_02,OCT1_06	NKX25_02,OCT1_06	1.47234e-116	1.66433e-293	2
CEBPB_01,TBX5_02	CEBPB_01,TBX5_02	2.47456e-307	1.79917e-293	2
DEC_Q1,TBX5_02	DEC_Q1,TBX5_02	1.61614e-95	1.81385e-292	2
HNF1_01,HNF1_Q6	HNF1_01,HNF1_Q6	7.35217e-80	2.04524e-292	2
E2F_01,PAX_Q6	E2F_Q6,PAX_Q6	0	2.08024e-292	3
HNF3B_01,MRF2_01	HNF3B_01,MRF2_01	4.43215e-75	3.75223e-292	2
FOXP3_Q4,IPF1_Q4_01	FOXP3_Q4,IPF1_Q4_01	1.36644e-111	4.00629e-292	2
GATA4_Q3,VMAF_01	GATA4_Q3,VMAF_01	0	1.10515e-291	3
GATA1_02,HNF1_C	GATA3_02,HNF1_C	5.99471e-115	3.29572e-291	2
MAZ_Q6,SMAD4_Q6	MAZ_Q6,SMAD4_Q6	2.12689e-116	4.42813e-291	3
BACH2_01,PBX_Q3	BACH2_01,PBX_Q3	3.24674e-172	5.92989e-291	2
ATF_01,SP1_Q6	CREB_02,SP1_Q6	2.78523e-222	1.09377e-290	1
FOX_Q2,HNF1_01	FOX_Q2,HNF1_01	5.66244e-98	1.07192e-289	2
ISRE_01,OCT1_Q6	IRF_Q6_01,OCT1_Q6	3.57403e-44	1.16241e-287	2
MAZ_Q6,PAX3_B	MAZ_Q6,PAX3_B	9.63159e-196	1.01766e-286	1
FOXJ2_02,OCT1_06	FOXJ2_02,OCT1_06	7.07846e-98	3.64547e-286	2
CDPCR1_01,TBX5_02	CDPCR1_01,TBX5_02	8.56648e-296	4.84909e-286	2
BACH2_01,CEBPB_01	BACH2_01,CEBPB_01	4.64874e-91	5.1674e-285	2
EVI1_04,XFD2_01	EVI1_04,XFD2_01	1.8605e-81	8.20435e-285	2
BRN2_01,CDC5_01	BRN2_01,CDC5_01	4.69137e-90	1.08963e-284	2
CDPCR1_01,E2F_01	CDPCR1_01,E2F_Q6	0	3.79886e-284	3
NFY_Q6,NMYC_01	CAAT_01,HNF4_Q6_01	2.33221e-131	4.46941e-284	3
CDC5_01,HNF1_C	CDC5_01,HNF1_C	1.03312e-112	1.12359e-283	2
GATA4_Q3,S8_01	GATA4_Q3,S8_01	6.00534e-80	5.87136e-283	2
CEBPB_01,ELF1_Q6	CEBPB_01,ELF1_Q6	2.27865e-86	7.25775e-283	2
BRN2_01,FOXP3_Q4	BRN2_01,FOXP3_Q4	6.8076e-86	9.6425e-283	2
CP2_01,DEC_Q1	CP2_01,DEC_Q1	1.43863e-129	2.77294e-282	3
EVI1_04,OCT1_02	EVI1_04,OCT1_02	3.00347e-90	3.61854e-282	2
CDPCR1_01,IPF1_Q4_01	CDPCR1_01,IPF1_Q4_01	8.0102e-139	9.50935e-282	2
CDPCR1_01,FOXJ2_02	CDPCR1_01,FOXJ2_02	9.01982e-105	9.70542e-282	2
FOX_Q2,XFD2_01	FOX_Q2,XFD2_01	4.12284e-47	1.38829e-281	2
DEC_Q1,SP1_Q6	DEC_Q1,SP1_Q6	0	5.0036e-281	1
AFP1_Q6,EVI1_04	AFP1_Q6,EVI1_04	4.88456e-87	1.17917e-280	2
ATF_01,FOX_Q2	AP1_Q4,FOX_Q2	3.46448e-65	1.32221e-280	2
ATF_01,PBX_Q3	AP1_Q4,PBX_Q3	1.208e-179	1.52931e-280	2
OCT1_Q6,TATA_C	OCT1_Q6,TATA_C	2.89642e-79	4.29958e-280	2
ATF_01,CDPCR1_01	AP1_Q4,CDPCR1_01	1.5141e-121	6.39765e-280	2
CEBPGAMMA_Q6,S8_01	CEBPGAMMA_Q6,S8_01	3.78435e-125	6.02614e-279	2
CEBPB_01,DEC_Q1	CEBPB_01,DEC_Q1	0	3.80628e-278	2
CEBPGAMMA_Q6,HFH1_01	CEBPGAMMA_Q6,HFH1_01	1.8807e-70	1.28187e-277	2
FOXP3_Q4,HNF1_C	FOXP3_Q4,HNF1_C	3.82171e-91	4.309e-277	2
DEC_Q1,EVI1_04	DEC_Q1,EVI1_04	4.18632e-235	1.32476e-275	3
EVI1_04,NFKAPPAB_01	EVI1_04,NFKB_Q6_01	0	2.6366e-275	3
FREAC7_01,HNF1_Q6	FREAC7_01,HNF1_Q6	1.19188e-89	3.16627e-275	2
CDX2_Q5,IPF1_Q4	CDX2_Q5,IPF1_Q4	7.10716e-122	8.85136e-275	2
TEF_Q6,TFIIA_Q6	TEF_Q6,TFIIA_Q6	2.23275e-276	1.0132e-274	2
MEF2_Q6_01,SOX9_B1	MEF2_Q6_01,SOX9_B1	5.28916e-99	1.48049e-274	2
CEBPDELTA_Q6,PBX_Q3	CEBPDELTA_Q6,PBX_Q3	1.19845e-249	4.29327e-274	2
HNF3B_01,PBX_Q3	HNF3B_01,PBX_Q3	2.42179e-236	5.32934e-274	2
NFKAPPAB_01,SP3_Q3	NFKB_Q6_01,SP3_Q3	3.54324e-159	1.20798e-273	1
MEF2_Q6_01,NKX25_01	MEF2_Q6_01,NKX25_01	7.37626e-158	2.41264e-273	2
CEBPB_01,FREAC7_01	CEBPB_01,FREAC7_01	5.82304e-69	2.24323e-271	2
CDPCR1_01,DEC_Q1	CDPCR1_01,DEC_Q1	0	2.43938e-271	2
FOX_Q2,NKX3A_01	FOX_Q2,NKX3A_01	2.02449e-63	2.89604e-271	2
E2F_01,ELK1_01	E2F_Q6,NRF2_01	3.98078e-276	2.13119e-270	1
EFC_Q6,HNF3B_01	EFC_Q6,HNF3B_01	8.9606e-115	7.6106e-270	2
BRN2_01,POU1F1_Q6	BRN2_01,POU1F1_Q6	2.54686e-67	1.58626e-269	2
CEBPB_01,PITX2_Q2	CEBPB_01,PITX2_Q2	1.45394e-128	6.28164e-269	2
CDC5_01,EFC_Q6	CDC5_01,EFC_Q6	1.55949e-280	1.27889e-268	2
MAZR_01,MAZR_01	MAZR_01,MAZR_01	2.33434e-67	9.19994e-266	3
CDC5_01,HFH3_01	CDC5_01,FOXJ2_01	1.8977e-69	1.14992e-265	2
ATF_01,HNF1_Q6	AP1_Q4,HNF1_Q6	1.59387e-80	1.25772e-265	2
EVI1_04,HNF1_01	EVI1_04,HNF1_01	2.05724e-113	1.70847e-265	2
HFH3_01,POU1F1_Q6	FOXJ2_01,POU1F1_Q6	1.12225e-61	4.09898e-265	2
NKX25_02,TEF_Q6	NKX25_02,TEF_Q6	4.13815e-92	3.02585e-264	2
PAX_Q6,PBX_Q3	PAX_Q6,PBX_Q3	5.77648e-87	1.74786e-263	2
HNF1_C,TFIIA_Q6	HNF1_C,TFIIA_Q6	3.01305e-215	2.74196e-263	2
CEBPDELTA_Q6,CEBPDELTA_Q6	CEBPDELTA_Q6,CEBPDELTA_Q6	1.07906e-99	3.61125e-263	2
HNF3B_01,ISRE_01	HNF3B_01,IRF_Q6_01	6.09306e-34	1.82396e-262	2
HNF1_Q6,SOX9_B1	HNF1_Q6,SOX9_B1	7.18006e-116	3.59196e-262	2
CP2_01,MINI20_B	CP2_01,MINI20_B	2.81701e-178	9.94617e-262	1
ATF_01,ATF_01	CREB_Q4_01,CREB_Q4_01	7.39376e-94	1.05897e-261	3
CEBPB_01,NFKAPPAB_01	CEBPB_01,NFKB_Q6_01	0	4.8696e-261	3
ATF_01,NMYC_01	AP1_Q4,HNF4_Q6_01	1.68936e-178	7.46945e-261	2
MINI20_B,MYOD_01	MINI20_B,MYOD_01	2.13075e-137	2.18087e-260	3
GATA4_Q3,LPOLYA_B	GATA4_Q3,LPOLYA_B	2.34375e-83	4.07064e-260	2
AMEF2_Q6,CDPCR1_01	CDPCR1_01,MMEF2_Q6	1.04767e-101	5.14448e-260	2
ISRE_01,TFIIA_Q6	IRF_Q6_01,TFIIA_Q6	5.44368e-64	6.42942e-260	2
MAZ_Q6,NFY_Q6	CAAT_01,MAZ_Q6	0	2.06123e-259	1
CEBPDELTA_Q6,OCT1_06	CEBPDELTA_Q6,OCT1_06	2.60743e-80	5.80135e-259	2
CDC5_01,IPF1_Q4_01	CDC5_01,IPF1_Q4_01	2.39433e-129	1.02583e-258	2
CDX2_Q5,DEC_Q1	CDX2_Q5,DEC_Q1	0	2.33451e-258	3
FOX_Q2,HP1SITEFACTOR_Q6	FOX_Q2,HP1SITEFACTOR_Q6	5.66208e-66	2.51698e-258	2
CDPCR1_01,MRF2_01	CDPCR1_01,MRF2_01	5.12194e-91	8.09609e-258	2
MEF2_Q6_01,XFD2_01	MEF2_Q6_01,XFD2_01	1.08375e-64	1.10459e-256	2
NMYC_01,TEF_Q6	TCF4_Q5,TEF_Q6	8.1159e-99	1.26302e-256	2
HNF1_01,MEF2_Q6_01	HNF1_01,MEF2_Q6_01	5.95977e-89	4.50629e-256	2
IRF7_01,MEF2_Q6_01	IRF7_01,MEF2_Q6_01	2.46081e-57	4.65656e-256	2
CEBPGAMMA_Q6,HNF6_Q6	CEBPGAMMA_Q6,HNF6_Q6	3.72126e-78	1.15571e-255	2
GATA4_Q3,HFH1_01	GATA4_Q3,HFH1_01	1.87545e-88	1.31921e-254	2
MYOD_01,SMAD3_Q6	MYOD_01,SMAD3_Q6	4.42441e-73	3.19468e-254	3
MINI20_B,MINI20_B	MINI20_B,MINI20_B	3.94821e-90	7.10223e-253	3
CDX2_Q5,XFD1_01	CDX2_Q5,XFD1_01	2.47722e-84	1.08734e-252	2
CEBPGAMMA_Q6,LPOLYA_B	CEBPGAMMA_Q6,LPOLYA_B	5.27088e-66	7.11531e-252	2
HES1_Q2,MAZ_Q6	HES1_Q2,MAZ_Q6	1.7759e-157	2.05078e-251	1
CEBP_C,GATA4_Q3	CEBP_C,GATA4_Q3	1.22084e-146	2.42439e-251	2
CEBPGAMMA_Q6,HFH8_01	CEBPGAMMA_Q6,HFH8_01	1.34279e-61	2.43172e-250	2
E2F_01,SMAD4_Q6	E2F_Q6,SMAD4_Q6	8.11137e-179	6.29727e-250	3
CDC5_01,TATA_C	CDC5_01,TATA_C	8.11586e-116	7.7827e-250	2
MEF2_Q6_01,NKX3A_01	MEF2_Q6_01,NKX3A_01	4.24968e-64	1.17329e-249	2
MRF2_01,TFIIA_Q6	MRF2_01,TFIIA_Q6	9.34914e-216	1.96857e-249	2
MEF2_Q6_01,TITF1_Q3	MEF2_Q6_01,TITF1_Q3	1.75117e-101	2.7253e-249	2
E2F_01,SMAD3_Q6	E2F_Q6,SMAD3_Q6	9.59229e-273	8.64202e-248	3
CP2_01,TBX5_02	CP2_01,TBX5_02	1.32642e-173	2.11312e-247	2
HNF1_Q6,NKX25_01	HNF1_Q6,NKX25_01	1.77835e-180	1.02668e-246	2
GATA4_Q3,PAX3_B	GATA4_Q3,PAX3_B	0	3.93057e-246	3
GATA4_Q3,IK1_01	GATA4_Q3,IK1_01	2.0065e-101	5.2267e-246	2
CEBPGAMMA_Q6,MYOD_01	CEBPGAMMA_Q6,MYOD_01	0	6.73673e-246	3
FOX_Q2,PITX2_Q2	FOX_Q2,PITX2_Q2	4.5629e-131	1.56787e-245	2
HNF1_Q6,IRF7_01	HNF1_Q6,IRF7_01	3.26319e-115	1.82748e-244	2
CDPCR1_01,ISRE_01	CDPCR1_01,IRF_Q6_01	2.3961e-70	8.49722e-244	2
GATA4_Q3,TBX5_01	GATA4_Q3,TBX5_01	1.05102e-88	1.15962e-243	2
ELF1_Q6,FOX_Q2	ELF1_Q6,FOX_Q2	3.57001e-68	5.92544e-241	2
HP1SITEFACTOR_Q6,MEF2_Q6_01	HP1SITEFACTOR_Q6,MEF2_Q6_01	2.66042e-61	3.54698e-240	2
FOXP3_Q4,TBX5_02	FOXP3_Q4,TBX5_02	3.58079e-250	9.30006e-240	2
CP2_01,PBX_Q3	CP2_01,PBX_Q3	4.64752e-202	2.21443e-239	3
EVI1_04,PAX_Q6	EVI1_04,PAX_Q6	1.95854e-254	4.85435e-239	2
GATA4_Q3,HFH8_01	GATA4_Q3,HFH8_01	6.37355e-84	8.2636e-239	2
CEBPB_01,E2F_01	CEBPB_01,E2F_Q6	0	1.12266e-237	3
CDX2_Q5,PAX6_01	CDX2_Q5,PAX6_01	5.08031e-195	2.54132e-237	2
BACH2_01,CDPCR1_01	BACH2_01,CDPCR1_01	6.36339e-85	6.85116e-237	2
GATA4_Q3,HNF6_Q6	GATA4_Q3,HNF6_Q6	1.55109e-65	3.14754e-236	2
HNF3B_01,IPF1_Q4_01	HNF3B_01,IPF1_Q4_01	1.37368e-91	7.36795e-236	2
FOXP3_Q4,NKX25_01	FOXP3_Q4,NKX25_01	7.97635e-137	1.05745e-234	2
E2F_01,HES1_Q2	E2F_Q6,HES1_Q2	3.08023e-198	5.83879e-233	3
FOX_Q2,NFY_Q6	CAAT_01,FOX_Q2	2.0523e-110	5.88039e-232	3
OCT1_06,PBX_Q3	OCT1_06,PBX_Q3	9.68855e-222	1.14079e-231	2
MAZR_01,NFKAPPAB_01	MAZR_01,NFKB_Q6_01	1.3086e-116	7.59596e-231	3
FOXP3_Q4,MRF2_01	FOXP3_Q4,MRF2_01	5.79181e-88	3.68132e-230	2
ISRE_01,NMYC_01	IRF_Q6_01,TCF4_Q5	6.14245e-29	6.21694e-230	2
HNF1_Q6,HP1SITEFACTOR_Q6	HNF1_Q6,HP1SITEFACTOR_Q6	9.86657e-84	3.11663e-229	2
IRF7_01,TFIIA_Q6	IRF7_01,TFIIA_Q6	8.37436e-103	3.23279e-229	2
BACH2_01,NFKAPPAB_01	BACH2_01,NFKB_Q6_01	2.56229e-266	6.29096e-229	3
FOXJ2_02,NMYC_01	FOXJ2_02,TCF4_Q5	9.94071e-150	1.70799e-228	2
ATF_01,E2F_01	CREB_Q4_01,E2F_Q6	0	2.51544e-228	1
CART1_01,CDX2_Q5	CART1_01,CDX2_Q5	2.71383e-68	3.06861e-228	2
ATF_01,MEF2_Q6_01	AP1_Q4,MEF2_Q6_01	4.54597e-70	1.17502e-227	2
FOXP3_Q4,NFKAPPAB_01	FOXP3_Q4,NFKB_Q6_01	0	1.52925e-227	2
GATA4_Q3,OCT1_05	GATA4_Q3,OCT1_05	9.31015e-56	5.89288e-227	2
FOXJ2_02,TFIIA_Q6	FOXJ2_02,TFIIA_Q6	2.41343e-251	8.31345e-227	2
CDPCR1_01,IRF7_01	CDPCR1_01,IRF7_01	1.21507e-128	2.50787e-226	2
MYOD_01,PAX_Q6	MYOD_01,PAX_Q6	2.98432e-60	6.36249e-226	2
FOXP3_Q4,HFH3_01	FOXJ2_01,FOXP3_Q4	6.51829e-74	2.13316e-225	2
AMEF2_Q6,FOXJ2_02	FOXJ2_02,MMEF2_Q6	2.34924e-70	3.9808e-225	2
CREBP1_01,OCT1_Q6	HLF_01,OCT1_Q6	1.8697e-96	4.42312e-225	2
FOX_Q2,TBX5_02	FOX_Q2,TBX5_02	1.71883e-204	1.07684e-224	2
CEBPB_01,HNF1_01	CEBPB_01,HNF1_01	8.8e-109	5.04987e-224	2
CART1_01,GATA4_Q3	CART1_01,GATA4_Q3	3.03003e-101	3.62683e-223	2
MEF2_Q6_01,OCT1_02	MEF2_Q6_01,OCT1_02	7.42775e-67	1.70758e-222	2
HNF1_Q6,NKX3A_01	HNF1_Q6,NKX3A_01	2.97925e-71	3.77959e-222	2
NFKAPPAB_01,NFY_Q6	CAAT_01,NFKB_Q6_01	1.62178e-247	4.05062e-222	3
CEBPDELTA_Q6,TEF_Q6	CEBPDELTA_Q6,TEF_Q6	4.3161e-66	5.66689e-222	2
HES1_Q2,SP1_Q6	HES1_Q2,SP1_Q6	1.81362e-238	8.31875e-222	1
CEBPDELTA_Q6,NKX25_02	CEBPDELTA_Q6,NKX25_02	2.47063e-76	9.84263e-222	2
MRF2_01,POU1F1_Q6	MRF2_01,POU1F1_Q6	5.96889e-71	1.81396e-221	2
HNF1_C,OCT1_06	HNF1_C,OCT1_06	1.29659e-59	8.17549e-221	2
CDX2_Q5,SEF1_C	CDX2_Q5,COREBINDINGFACTOR_Q6	4.49199e-108	2.78781e-220	2
CP2_01,SMAD3_Q6	CP2_01,SMAD3_Q6	2.19961e-107	5.25426e-220	3
IPF1_Q4_01,POU1F1_Q6	IPF1_Q4_01,POU1F1_Q6	6.05707e-69	7.06543e-220	2
FOX_Q2,OCT1_02	FOX_Q2,OCT1_02	5.96296e-46	1.9075e-219	2
NFKAPPAB_01,SMAD4_Q6	NFKB_Q6_01,SMAD4_Q6	2.41235e-86	4.11156e-219	3
FOXJ2_02,NKX25_02	FOXJ2_02,NKX25_02	4.92872e-96	4.43395e-217	2
AFP1_Q6,HNF1_Q6	AFP1_Q6,HNF1_Q6	5.51254e-61	6.08077e-217	2
HNF1_Q6,XFD2_01	HNF1_Q6,XFD2_01	1.46825e-65	3.43145e-216	2
AFP1_Q6,CEBPB_01	AFP1_Q6,CEBPB_01	1.27809e-85	6.15812e-216	2
CEBPB_01,OCT1_02	CEBPB_01,OCT1_02	1.284e-48	1.11728e-215	2
CEBPGAMMA_Q6,OCT1_05	CEBPGAMMA_Q6,OCT1_05	6.9935e-64	2.76732e-215	2
FOXP3_Q4,TATA_C	FOXP3_Q4,TATA_C	6.2919e-85	8.17882e-215	2
MAZ_Q6,PAX_Q6	MAZ_Q6,PAX_Q6	3.81018e-174	2.05445e-214	3
CEBPB_01,PAX_Q6	CEBPB_01,PAX_Q6	1.82213e-211	5.2941e-214	2
FOX_Q2,PAX6_01	FOX_Q2,PAX6_01	1.33502e-95	2.99791e-213	2
FOXP3_Q4,ISRE_01	FOXP3_Q4,IRF_Q6_01	7.33143e-40	3.97443e-213	2
FOX_Q2,POU6F1_01	FOX_Q2,POU6F1_01	1.66546e-34	9.40094e-213	2
E2F_01,VMYB_01	E2F_Q6,VMYB_01	4.48978e-214	1.23323e-212	3
EVI1_04,SEF1_C	COREBINDINGFACTOR_Q6,EVI1_04	1.70795e-54	6.16459e-212	2
CDX2_Q5,MTATA_B	CDX2_Q5,MTATA_B	1.49223e-143	1.44947e-211	2
HNF1_Q6,TITF1_Q3	HNF1_Q6,TITF1_Q3	9.01915e-111	1.56283e-211	2
IPF1_Q4_01,NMYC_01	IPF1_Q4_01,TCF4_Q5	9.47678e-131	3.50349e-211	2
GATA4_Q3,LHX3_01	GATA4_Q3,LHX3_01	7.24062e-86	1.12363e-210	2
GATA1_02,MRF2_01	GATA3_02,MRF2_01	1.29418e-96	1.1728e-210	2
CDX2_Q5,LHX3_01	CDX2_Q5,LHX3_01	1.70135e-57	2.2296e-210	2
DEC_Q1,FOXP3_Q4	DEC_Q1,FOXP3_Q4	5.13295e-149	7.09782e-210	2
ATF_01,MAZ_Q6	CREB_02,MAZ_Q6	8.21239e-124	7.76739e-210	1
ATF_01,FOXP3_Q4	AP1_Q4,FOXP3_Q4	4.97014e-69	8.77327e-210	2
NKX25_01,OCT1_Q6	NKX25_01,OCT1_Q6	4.36825e-77	1.00236e-209	2
CDPCR1_01,HFH3_01	CDPCR1_01,FOXJ2_01	9.56452e-59	1.42616e-209	2
CDPCR1_01,NKX25_01	CDPCR1_01,NKX25_01	9.46189e-155	2.09949e-209	2
BACH2_01,DEC_Q1	BACH2_01,DEC_Q1	2.72526e-148	3.39917e-209	3
AMEF2_Q6,TEF_Q6	MMEF2_Q6,TEF_Q6	6.2805e-55	1.38695e-207	2
AMEF2_Q6,NMYC_01	MMEF2_Q6,TCF4_Q5	4.68816e-70	1.79541e-207	2
GATA4_Q3,NKX25_Q5	GATA4_Q3,NKX25_Q5	1.34898e-80	1.94163e-207	2
AMEF2_Q6,TFIIA_Q6	MMEF2_Q6,TFIIA_Q6	5.14457e-104	9.16902e-207	2
CEBPDELTA_Q6,FOXJ2_02	CEBPDELTA_Q6,FOXJ2_02	6.33368e-66	1.6361e-206	2
HFH3_01,TFIIA_Q6	FOXJ2_01,TFIIA_Q6	4.02561e-133	2.70293e-206	2
EFC_Q6,TBX5_02	EFC_Q6,TBX5_02	1.00671e-154	5.76685e-206	2
SMAD4_Q6,SP1_Q6	SMAD4_Q6,SP1_Q6	9.42238e-189	6.36838e-206	1
DEC_Q1,SMAD3_Q6	DEC_Q1,SMAD3_Q6	1.66349e-75	1.16988e-205	2
CDX2_Q5,NFKAPPAB_01	CDX2_Q5,NFKB_Q6_01	0	2.06187e-205	3
FREAC7_01,HNF3B_01	FREAC7_01,HNF3B_01	1.55966e-45	4.31302e-204	2
AMEF2_Q6,AMEF2_Q6	MMEF2_Q6,MMEF2_Q6	4.07612e-31	5.69975e-204	2
CDC5_01,ISRE_01	CDC5_01,IRF_Q6_01	1.89382e-75	6.69061e-204	2
MINI20_B,NMYC_01	MINI20_B,MYCMAX_B	2.89427e-131	1.43206e-203	1
PBX_Q3,SMAD3_Q6	PBX_Q3,SMAD3_Q6	1.57611e-178	1.45553e-203	2
NKX25_02,PBX_Q3	NKX25_02,PBX_Q3	7.51549e-240	2.502e-203	2
NMYC_01,PAX3_B	MYCMAX_B,PAX3_B	1.63577e-123	2.65669e-202	1
CEBPDELTA_Q6,EFC_Q6	CEBPDELTA_Q6,EFC_Q6	1.02645e-185	2.74463e-202	2
EVI1_04,IPF1_Q4	EVI1_04,IPF1_Q4	1.04613e-84	8.68177e-202	2
EFC_Q6,POU1F1_Q6	EFC_Q6,POU1F1_Q6	3.12543e-157	1.08953e-201	2
EVI1_04,PAX6_01	EVI1_04,PAX6_01	1.06004e-139	1.29797e-201	2
DEC_Q1,PAX_Q6	DEC_Q1,PAX_Q6	5.49518e-65	1.85936e-201	2
SOX9_B1,TFIIA_Q6	SOX9_B1,TFIIA_Q6	3.96844e-159	3.0504e-201	2
FOX_Q2,XFD1_01	FOX_Q2,XFD1_01	2.3342e-57	3.62449e-201	2
NFY_Q6,OCT1_Q6	CAAT_01,OCT1_Q6	2.11748e-103	4.98009e-201	3
MYOD_01,SMAD4_Q6	MYOD_01,SMAD4_Q6	1.53101e-62	1.73607e-200	3
MEF2_Q6_01,PITX2_Q2	MEF2_Q6_01,PITX2_Q2	1.29174e-131	2.0821e-200	2
FOXJ2_02,HNF1_C	FOXJ2_02,HNF1_C	7.93376e-68	2.60418e-200	2
EFC_Q6,GATA1_02	EFC_Q6,GATA3_02	3.04432e-139	2.95013e-200	2
HNF1_C,NMYC_01	HNF1_C,TCF4_Q5	3.70907e-130	3.06104e-199	2
NKX25_01,NMYC_01	HNF4_Q6_01,NKX25_01	1.4592e-74	8.98507e-199	2
EFC_Q6,MYOD_01	EFC_Q6,MYOD_01	3.72812e-182	9.85056e-199	2
GATA4_Q3,SF1_Q6	GATA4_Q3,SF1_Q6	2.78139e-108	2.29385e-198	2
CEBPB_01,XFD2_01	CEBPB_01,XFD2_01	3.05828e-69	4.91308e-198	2
GATA4_Q3,GFI1_01	GATA4_Q3,GFI1_01	1.00009e-85	1.75805e-197	2
CDX2_Q5,CHOP_01	CDX2_Q5,CHOP_01	2.48826e-123	3.02762e-197	2
BACH2_01,FOXP3_Q4	BACH2_01,FOXP3_Q4	1.85982e-71	5.70616e-197	2
CDX2_Q5,STAT_01	CDX2_Q5,STAT_01	4.46422e-122	1.4611e-196	2
FREAC7_01,POU1F1_Q6	FREAC7_01,POU1F1_Q6	2.86497e-47	3.0838e-196	2
BRN2_01,TFIIA_Q6	BRN2_01,TFIIA_Q6	1.64486e-183	1.01365e-195	2
GATA1_02,HFH3_01	FOXJ2_01,GATA3_02	1.04565e-52	1.63253e-195	2
MEF2_Q6_01,NFY_Q6	CAAT_01,MEF2_Q6_01	2.97886e-106	1.85176e-195	3
CDX2_Q5,PAX_Q6	CDX2_Q5,PAX_Q6	0	5.71409e-195	3
HNF1_Q6,OCT1_02	HNF1_Q6,OCT1_02	2.82776e-75	5.81012e-195	2
EFC_Q6,NFY_Q6	CAAT_01,EFC_Q6	1.1523e-116	2.68619e-194	3
DEC_Q1,EFC_Q6	DEC_Q1,EFC_Q6	5.38224e-92	3.91366e-194	3
IPF1_Q4_01,PBX_Q3	IPF1_Q4_01,PBX_Q3	1.93976e-180	5.55527e-194	2
IRF7_01,OCT1_Q6	IRF7_01,OCT1_Q6	1.6472e-45	7.74228e-194	2
HNF1_Q6,NFY_Q6	CAAT_01,HNF1_Q6	8.50991e-112	2.09918e-193	3
AFP1_Q6,FOX_Q2	AFP1_Q6,FOX_Q2	2.56281e-50	5.67793e-193	2
ATF_01,OCT1_Q6	AP1_C,OCT1_Q6	2.57042e-60	8.04714e-193	2
MRF2_01,TEF_Q6	MRF2_01,TEF_Q6	3.1676e-70	8.34326e-193	2
FOXJ2_02,MRF2_01	FOXJ2_02,MRF2_01	2.20789e-90	7.48192e-192	2
CEBPGAMMA_Q6,ZTA_Q2	CEBPGAMMA_Q6,ZTA_Q2	4.50751e-97	2.38515e-191	2
CP2_01,PAX_Q6	CP2_01,PAX_Q6	3.91874e-88	3.50085e-191	3
NKX25_01,PBX_Q3	NKX25_01,PBX_Q3	1.06426e-116	3.63849e-191	2
CDPCR1_01,MYOD_01	CDPCR1_01,MYOD_01	0	5.88318e-191	2
E2F_01,EVI1_04	E2F_Q6,EVI1_04	0	2.52521e-190	3
AMEF2_Q6,NKX25_02	MMEF2_Q6,NKX25_02	1.52827e-52	9.48135e-190	2
E2F_01,VMAF_01	E2F_Q6,VMAF_01	1.14322e-151	1.4388e-189	3
GATA4_Q3,SP3_Q3	GATA4_Q3,SP3_Q3	0	6.86564e-189	3
BACH2_01,MYOD_01	BACH2_01,MYOD_01	1.86736e-170	2.82048e-188	2
CDC5_01,CREBP1_01	CDC5_01,HLF_01	1.95576e-90	2.94527e-188	2
CEBPGAMMA_Q6,SMAD3_Q6	CEBPGAMMA_Q6,SMAD3_Q6	0	2.96865e-188	3
CREBP1_01,TFIIA_Q6	HLF_01,TFIIA_Q6	2.651e-173	6.87767e-188	2
CEBPDELTA_Q6,HNF1_C	CEBPDELTA_Q6,HNF1_C	9.37171e-83	1.23444e-187	2
HNF1_C,NKX25_02	HNF1_C,NKX25_02	1.13386e-79	1.52261e-187	2
KROX_Q6,MINI20_B	KROX_Q6,MINI20_B	2.71444e-96	1.81616e-187	1
CDPCR1_01,TITF1_Q3	CDPCR1_01,TITF1_Q3	3.57779e-82	1.81617e-187	2
POU1F1_Q6,TATA_C	POU1F1_Q6,TATA_C	1.0549e-71	3.7555e-187	2
OCT1_Q6,TBX5_02	OCT1_Q6,TBX5_02	6.28442e-238	1.01698e-186	2
FOXJ2_02,HFH3_01	FOXJ2_01,FOXJ2_02	9.7134e-47	1.22153e-186	2
EVI1_04,POU6F1_01	EVI1_04,POU6F1_01	1.00774e-39	3.33371e-186	2
FOXP3_Q4,NFY_Q6	CAAT_01,FOXP3_Q4	2.539e-79	3.35983e-186	3
AMEF2_Q6,OCT1_06	MMEF2_Q6,OCT1_06	3.3815e-49	9.09074e-186	2
IRF7_01,PBX_Q3	IRF7_01,PBX_Q3	5.19315e-101	1.81944e-185	2
EFC_Q6,OCT1_06	EFC_Q6,OCT1_06	7.63729e-115	5.37957e-185	2
FREAC7_01,OCT1_Q6	FREAC7_01,OCT1_Q6	1.05673e-78	2.35071e-184	2
CEBPGAMMA_Q6,ETS2_B	CEBPGAMMA_Q6,ETS2_B	7.33631e-99	2.66105e-184	3
CDPCR1_01,CREBP1_01	CDPCR1_01,HLF_01	1.90955e-78	3.85702e-184	2
BRN2_01,OCT1_06	BRN2_01,OCT1_06	1.82308e-56	6.90084e-184	2
AMEF2_Q6,TATA_C	MMEF2_Q6,TATA_C	7.81329e-36	9.08912e-184	2
BRN2_01,GATA1_02	BRN2_01,GATA3_02	6.8988e-78	2.32939e-183	2
BACH2_01,FOX_Q2	BACH2_01,FOX_Q2	2.38898e-68	4.53491e-183	2
CDPCR1_01,PAX_Q6	CDPCR1_01,PAX_Q6	4.64904e-211	6.90724e-183	2
NMYC_01,SMAD4_Q6	HNF4_Q6_01,SMAD4_Q6	3.05132e-103	1.08932e-182	2
CEBPGAMMA_Q6,NKX61_01	CEBPGAMMA_Q6,NKX61_01	9.10068e-48	1.89233e-182	2
CEBPB_01,NKX3A_01	CEBPB_01,NKX3A_01	1.89544e-66	2.16912e-182	2
HNF1_C,TEF_Q6	HNF1_C,TEF_Q6	8.04561e-53	7.99129e-182	2
TFIIA_Q6,TITF1_Q3	TFIIA_Q6,TITF1_Q3	1.24447e-75	8.31697e-182	2
CDX2_Q5,LPOLYA_B	CDX2_Q5,LPOLYA_B	6.79791e-61	9.26157e-182	2
CDX2_Q5,XFD3_01	CDX2_Q5,XFD3_01	5.02909e-54	9.9193e-182	2
BACH2_01,MEF2_Q6_01	BACH2_01,MEF2_Q6_01	1.10753e-91	1.28985e-181	2
ISRE_01,POU1F1_Q6	IRF_Q6_01,POU1F1_Q6	9.22514e-49	1.31136e-181	2
CDPCR1_01,TATA_C	CDPCR1_01,TATA_C	2.00144e-71	1.56834e-181	2
CREBP1_01,FOXP3_Q4	FOXP3_Q4,HLF_01	3.34527e-86	2.27374e-181	2
ISRE_01,ISRE_01	IRF_Q6_01,IRF_Q6_01	9.53388e-19	3.44206e-181	2
BRN2_01,NMYC_01	BRN2_01,TCF4_Q5	2.87772e-102	4.07547e-181	2
IPF1_Q4_01,OCT1_06	IPF1_Q4_01,OCT1_06	6.23226e-59	6.47421e-181	2
BACH2_01,BACH2_01	BACH2_01,BACH2_01	4.47828e-77	8.62526e-181	2
AMEF2_Q6,GATA1_02	GATA3_02,MMEF2_Q6	2.97155e-76	6.23916e-180	2
HNF1_Q6,PITX2_Q2	HNF1_Q6,PITX2_Q2	1.36417e-127	7.1424e-180	2
HNF1_C,HNF1_C	HNF1_C,HNF1_C	7.85966e-66	7.31274e-180	2
EVI1_04,STAT_01	EVI1_04,STAT_01	1.50584e-98	8.78701e-180	2
KROX_Q6,MAZR_01	KROX_Q6,MAZR_01	4.34794e-66	1.05115e-179	1
HNF3B_01,NKX25_01	HNF3B_01,NKX25_01	3.65015e-81	2.42817e-179	2
BACH2_01,E2F_01	BACH2_01,E2F_Q6	0	4.66311e-179	3
CEBPGAMMA_Q6,CEBP_C	CEBPGAMMA_Q6,CEBP_C	4.68012e-64	7.52933e-179	2
GATA1_02,IPF1_Q4_01	GATA3_02,IPF1_Q4_01	1.49236e-94	2.62108e-178	2
ELF1_Q6,NMYC_01	ELF1_Q6,TCF4_Q5	1.71235e-41	3.95419e-178	2
BACH2_01,MAZ_Q6	BACH2_01,MAZ_Q6	0	4.02764e-178	3
CDPCR1_01,SOX9_B1	CDPCR1_01,SOX9_B1	4.53824e-72	2.59761e-177	2
CDX2_Q5,HFH1_01	CDX2_Q5,HFH1_01	4.23239e-42	4.10916e-177	2
AFP1_Q6,MEF2_Q6_01	AFP1_Q6,MEF2_Q6_01	1.39523e-58	1.24867e-176	2
HNF1_Q6,IPF1_Q4	HNF1_Q6,IPF1_Q4	9.72116e-71	1.64176e-176	2
CREBP1_01,HNF3B_01	HLF_01,HNF3B_01	7.83234e-60	3.03634e-176	2
MAZ_Q6,VMAF_01	MAZ_Q6,VMAF_01	9.34983e-112	1.11638e-174	3
ELK1_01,MAZ_Q6	GABP_B,MAZ_Q6	1.28173e-62	2.05613e-174	1
CDPCR1_01,OCT1_02	CDPCR1_01,OCT1_02	7.28051e-57	2.31095e-173	2
ISRE_01,TEF_Q6	IRF_Q6_01,TEF_Q6	3.00027e-34	5.35053e-173	2
HNF1_C,PBX_Q3	HNF1_C,PBX_Q3	3.77127e-187	7.1739e-173	2
GATA4_Q3,MAZR_01	GATA4_Q3,MAZR_01	0	8.30882e-173	3
HFH3_01,TEF_Q6	FOXJ2_01,TEF_Q6	3.60298e-36	9.47799e-173	2
ISRE_01,OCT1_06	IRF_Q6_01,OCT1_06	1.15918e-36	9.93294e-173	2
CP2_01,SMAD4_Q6	CP2_01,SMAD4_Q6	1.63529e-60	1.23467e-172	3
EVI1_04,XFD1_01	EVI1_04,XFD1_01	1.69115e-72	1.3867e-172	2
MYOD_01,NFY_Q6	CAAT_01,MYOD_01	2.65947e-131	3.26983e-172	3
SP3_Q3,SP3_Q3	SP3_Q3,SP3_Q3	1.04099e-48	3.53402e-172	3
FOXP3_Q4,IRF7_01	FOXP3_Q4,IRF7_01	3.82168e-78	4.22165e-172	2
GATA1_02,ISRE_01	GATA3_02,IRF_Q6_01	2.13204e-56	1.2385e-171	2
MRF2_01,OCT1_06	MRF2_01,OCT1_06	3.53231e-86	4.1505e-171	2
OCT1_Q6,TITF1_Q3	OCT1_Q6,TITF1_Q3	1.0018e-87	5.83184e-171	2
CDX2_Q5,S8_01	CDX2_Q5,S8_01	5.41995e-83	2.64329e-170	2
FOX_Q2,IPF1_Q4	FOX_Q2,IPF1_Q4	7.1329e-47	5.99365e-170	2
MEF2_Q6_01,POU6F1_01	MEF2_Q6_01,POU6F1_01	6.01745e-40	1.01928e-169	2
DEC_Q1,NFY_Q6	CAAT_01,DEC_Q1	3.15428e-151	1.62123e-169	3
PITX2_Q2,TFIIA_Q6	PITX2_Q2,TFIIA_Q6	9.77426e-128	1.74337e-169	2
BACH2_01,TBX5_02	BACH2_01,TBX5_02	1.05355e-130	1.90278e-168	2
HNF3B_01,TITF1_Q3	HNF3B_01,TITF1_Q3	3.85503e-58	3.16324e-168	2
ISRE_01,PBX_Q3	IRF_Q6_01,PBX_Q3	1.00547e-77	5.13998e-168	2
ELF1_Q6,PBX_Q3	ELF1_Q6,PBX_Q3	2.63316e-53	5.85572e-168	2
BACH2_01,HNF1_Q6	BACH2_01,HNF1_Q6	3.29511e-93	9.91929e-168	2
SMAD3_Q6,SP1_Q6	SMAD3_Q6,SP1_Q6	2.61525e-280	9.99036e-168	3
BRN2_01,FOXJ2_02	BRN2_01,FOXJ2_02	2.01659e-43	1.53318e-167	2
HFH3_01,OCT1_06	FOXJ2_01,OCT1_06	1.84661e-46	1.74756e-167	2
CEBPB_01,SEF1_C	CEBPB_01,COREBINDINGFACTOR_Q6	2.1111e-44	5.29494e-167	2
BACH2_01,EFC_Q6	BACH2_01,EFC_Q6	2.2107e-133	6.27013e-167	3
CEBPGAMMA_Q6,GFI1_01	CEBPGAMMA_Q6,GFI1_01	1.76014e-95	8.81517e-167	2
DEC_Q1,FOX_Q2	DEC_Q1,FOX_Q2	2.65837e-133	8.957e-167	3
COMP1_01,EVI1_04	COMP1_01,EVI1_04	1.24565e-58	1.56789e-166	2
HNF1_Q6,TBX5_02	HNF1_Q6,TBX5_02	9.00038e-281	1.67463e-166	2
PAX_Q6,TBX5_02	PAX_Q6,TBX5_02	2.70986e-69	5.76028e-166	2
BRN2_01,TEF_Q6	BRN2_01,TEF_Q6	1.29075e-45	1.27281e-165	2
ELF1_Q6,NFKAPPAB_01	ELF1_Q6,NFKB_Q6_01	1.6248e-79	4.33557e-165	2
OCT1_Q6,PITX2_Q2	OCT1_Q6,PITX2_Q2	9.21713e-104	4.40292e-165	2
CDC5_01,FREAC7_01	CDC5_01,FREAC7_01	1.87707e-51	4.49278e-165	2
EVI1_04,OCT1_05	EVI1_04,OCT1_05	3.57797e-41	7.63708e-165	2
ELF1_Q6,HNF1_Q6	ELF1_Q6,HNF1_Q6	6.74935e-79	8.36942e-164	2
SMAD3_Q6,SMAD4_Q6	SMAD3_Q6,SMAD4_Q6	1.56869e-66	1.02295e-163	1
OCT1_02,OCT1_Q6	OCT1_02,OCT1_Q6	9.28261e-50	1.15814e-163	2
CDPCR3HD_01,CEBPGAMMA_Q6	CDPCR3HD_01,CEBPGAMMA_Q6	4.08614e-85	3.6186e-163	2
EVI1_04,MYOD_01	EVI1_04,MYOD_01	0	5.70558e-163	3
HNF3B_01,NKX3A_01	HNF3B_01,NKX3A_01	9.18707e-41	1.64355e-162	2
HP1SITEFACTOR_Q6,OCT1_Q6	HP1SITEFACTOR_Q6,OCT1_Q6	1.6073e-54	3.96944e-162	2
CEBPB_01,IPF1_Q4	CEBPB_01,IPF1_Q4	2.44749e-83	4.34056e-162	2
SMAD4_Q6,TFIIA_Q6	SMAD4_Q6,TFIIA_Q6	7.58516e-106	8.73255e-162	3
ATF_01,NFKAPPAB_01	AP1_Q4,NFKB_Q6_01	2.8285e-228	1.18617e-161	2
ATF_01,EFC_Q6	AP1_Q4,EFC_Q6	1.0541e-156	1.67949e-161	2
OCT1_Q6,SOX9_B1	OCT1_Q6,SOX9_B1	6.95406e-84	1.87617e-161	2
FOXP3_Q4,TITF1_Q3	FOXP3_Q4,TITF1_Q3	1.14624e-75	3.64316e-161	2
CEBPGAMMA_Q6,SP1_Q6	CEBPGAMMA_Q6,SP1_Q6	0	4.23983e-161	3
KROX_Q6,NFKAPPAB_01	KROX_Q6,NFKB_Q6_01	2.085e-208	7.79684e-161	3
MYOD_01,SP3_Q3	MYOD_01,SP3_Q3	1.92305e-100	2.40699e-160	3
ELK1_01,NFKAPPAB_01	ETS1_B,NFKB_Q6_01	3.12978e-58	3.02529e-160	3
CDC5_01,HNF1_01	CDC5_01,HNF1_01	2.44762e-86	3.08884e-160	2
BACH2_01,OCT1_Q6	BACH2_01,OCT1_Q6	6.79243e-82	5.04917e-160	2
HNF1_Q6,POU6F1_01	HNF1_Q6,POU6F1_01	5.55602e-41	7.6674e-160	2
OCT1_02,POU1F1_Q6	OCT1_02,POU1F1_Q6	1.94292e-36	3.05889e-159	2
CDX2_Q5,COMP1_01	CDX2_Q5,COMP1_01	9.12033e-125	4.05871e-159	2
IRF7_01,NMYC_01	IRF7_01,TCF4_Q5	2.75109e-55	4.7246e-159	2
FOX_Q2,PAX_Q6	FOX_Q2,PAX_Q6	2.01658e-95	6.38188e-159	2
FOX_Q2,SEF1_C	COREBINDINGFACTOR_Q6,FOX_Q2	4.30379e-36	9.79253e-159	2
CDPCR1_01,HP1SITEFACTOR_Q6	CDPCR1_01,HP1SITEFACTOR_Q6	5.87792e-54	1.39908e-158	2
PAX9_B,SP1_Q6	PAX9_B,SP1_Q6	2.07119e-134	3.50538e-158	1
EFC_Q6,NKX25_02	EFC_Q6,NKX25_02	1.54482e-88	4.81294e-158	2
DEC_Q1,OCT1_Q6	DEC_Q1,OCT1_Q6	8.10812e-152	7.99884e-158	2
CEBPB_01,MYOD_01	CEBPB_01,MYOD_01	1.12964e-281	1.16777e-157	3
CEBPDELTA_Q6,HFH3_01	CEBPDELTA_Q6,FOXJ2_01	5.52652e-56	2.17879e-157	2
TATA_C,TFIIA_Q6	TATA_C,TFIIA_Q6	3.17479e-102	2.25784e-157	2
CEBPGAMMA_Q6,VMYB_01	CEBPGAMMA_Q6,VMYB_01	0	6.16612e-157	3
CEBPGAMMA_Q6,TGIF_01	CEBPGAMMA_Q6,TGIF_01	2.5661e-100	1.46408e-156	2
HNF1_01,OCT1_Q6	HNF1_01,OCT1_Q6	2.76141e-54	1.49899e-156	2
CDX2_Q5,E2F_01	CDX2_Q5,E2F_Q6	0	1.70967e-156	3
BACH2_01,CP2_01	BACH2_01,CP2_01	1.04322e-216	2.26259e-156	3
ATF_01,CDC5_01	AP1_Q4,CDC5_01	9.18258e-58	9.32167e-156	2
PBX_Q3,TITF1_Q3	PBX_Q3,TITF1_Q3	2.31603e-64	2.22135e-155	2
ELF1_Q6,MEF2_Q6_01	ELF1_Q6,MEF2_Q6_01	1.76604e-52	3.29109e-155	2
CDC5_01,SOX9_B1	CDC5_01,SOX9_B1	4.11159e-69	3.67375e-154	2
MRF2_01,NKX25_02	MRF2_01,NKX25_02	1.33078e-66	3.67703e-154	2
SEF1_C,TFIIA_Q6	COREBINDINGFACTOR_Q6,TFIIA_Q6	3.9139e-111	4.58487e-154	2
AMEF2_Q6,CEBPDELTA_Q6	CEBPDELTA_Q6,MMEF2_Q6	1.11914e-77	1.56966e-153	2
HNF1_01,HNF3B_01	HNF1_01,HNF3B_01	1.62489e-47	1.80462e-153	2
NRF1_Q6,SP1_Q6	NRF1_Q6,SP1_Q6	1.11628e-57	2.82096e-153	3
EFC_Q6,MAZ_Q6	EFC_Q6,MAZ_Q6	0	3.07252e-153	3
NFKAPPAB_01,PAX3_B	NFKB_Q6_01,PAX3_B	6.07976e-233	3.39352e-153	3
CDPCR1_01,ELF1_Q6	CDPCR1_01,ELF1_Q6	4.22395e-124	6.50784e-153	2
MEF2_Q6_01,TBX5_02	MEF2_Q6_01,TBX5_02	1.08202e-224	2.32569e-152	2
KROX_Q6,SP3_Q3	KROX_Q6,SP3_Q3	5.25811e-83	3.72273e-152	1
DEC_Q1,MINI20_B	DEC_Q1,MINI20_B	6.16626e-183	5.2488e-152	3
ELF1_Q6,FOXP3_Q4	ELF1_Q6,FOXP3_Q4	4.38567e-60	1.61228e-151	2
GATA4_Q3,OLF1_01	EBF_Q6,GATA4_Q3	5.65826e-60	1.79088e-151	2
NFKAPPAB_01,OLF1_01	EBF_Q6,NFKB_Q6_01	4.39815e-40	2.87006e-151	2
CEBPB_01,CHOP_01	CEBPB_01,CHOP_01	9.32193e-85	3.70862e-151	2
EFC_Q6,PAX_Q6	EFC_Q6,PAX_Q6	1.13451e-114	7.04749e-151	3
HNF3B_01,SOX9_B1	HNF3B_01,SOX9_B1	4.42959e-47	1.42998e-150	2
ELF1_Q6,OCT1_Q6	ELF1_Q6,OCT1_Q6	3.74394e-67	2.54213e-150	2
CDPCR1_01,PITX2_Q2	CDPCR1_01,PITX2_Q2	6.40965e-74	3.26374e-150	2
FOXP3_Q4,PAX_Q6	FOXP3_Q4,PAX_Q6	3.87344e-172	1.08174e-149	2
OCT1_Q6,XFD2_01	OCT1_Q6,XFD2_01	1.48818e-47	1.99455e-149	2
NFY_Q6,TBX5_02	CAAT_01,TBX5_02	8.49446e-111	2.10698e-149	3
E2F_01,FOXP3_Q4	E2F_Q6,FOXP3_Q4	0	2.88848e-149	3
CEBPDELTA_Q6,IPF1_Q4_01	CEBPDELTA_Q6,IPF1_Q4_01	1.23349e-80	7.08056e-149	2
CDX2_Q5,HFH8_01	CDX2_Q5,HFH8_01	1.54089e-40	9.4873e-149	2
ELK1_01,TFIIA_Q6	ETS1_B,TFIIA_Q6	3.95182e-45	9.95476e-149	3
CART1_01,FOX_Q2	CART1_01,FOX_Q2	8.85357e-38	3.01278e-148	2
FOX_Q2,NFKAPPAB_01	FOX_Q2,NFKB_Q6_01	1.52122e-276	3.14233e-148	3
CREBP1_01,POU1F1_Q6	HLF_01,POU1F1_Q6	1.18232e-58	6.61343e-148	2
CDC5_01,OCT1_02	CDC5_01,OCT1_02	3.72297e-50	5.74916e-147	2
E2F_01,PAX9_B	E2F_Q6,PAX9_B	3.09053e-109	1.01338e-146	1
CDPCR1_01,FREAC7_01	CDPCR1_01,FREAC7_01	2.63237e-51	2.02928e-146	2
CDPCR1_01,SMAD3_Q6	CDPCR1_01,SMAD3_Q6	3.52074e-184	1.785e-145	3
IPF1_Q4_01,NKX25_02	IPF1_Q4_01,NKX25_02	1.77263e-57	2.69665e-145	2
CP2_01,KROX_Q6	CP2_01,KROX_Q6	9.82897e-164	2.87544e-145	1
CP2_01,HES1_Q2	CP2_01,HES1_Q2	1.73844e-93	3.42333e-145	1
CART1_01,HNF1_Q6	CART1_01,HNF1_Q6	6.44717e-55	3.74705e-145	2
CDC5_01,IRF7_01	CDC5_01,IRF7_01	5.63721e-84	4.31651e-145	2
GATA4_Q3,HES1_Q2	GATA4_Q3,HES1_Q2	0	1.8833e-144	3
FOX_Q2,XFD3_01	FOX_Q2,XFD3_01	5.51523e-26	4.99745e-144	2
MYOD_01,PAX3_B	MYOD_01,PAX3_B	1.05737e-166	6.61878e-144	3
NKX3A_01,OCT1_Q6	NKX3A_01,OCT1_Q6	4.28639e-95	7.35857e-144	2
NMYC_01,TATA_C	TATA_C,TCF4_Q5	2.15702e-58	2.09192e-143	2
AMEF2_Q6,HNF1_C	HNF1_C,MMEF2_Q6	2.89431e-56	2.87705e-143	2
CEBPGAMMA_Q6,SRF_Q4	CEBPGAMMA_Q6,SRF_Q5_01	4.30906e-154	3.71665e-143	2
HFH3_01,NKX25_02	FOXJ2_01,NKX25_02	1.05822e-43	3.98702e-143	2
MAZ_Q6,PAX9_B	MAZ_Q6,PAX9_B	1.36153e-78	5.76196e-143	1
FOXJ2_02,ISRE_01	FOXJ2_02,IRF_Q6_01	1.14736e-26	9.12356e-143	2
MAZR_01,SP3_Q3	MAZR_01,SP3_Q3	1.03154e-49	1.33336e-142	1
HFH3_01,NMYC_01	FOXJ2_01,TCF4_Q5	8.42047e-74	2.18097e-142	2
EVI1_04,HFH1_01	EVI1_04,HFH1_01	4.50593e-35	2.26082e-142	2
FOXP3_Q4,HP1SITEFACTOR_Q6	FOXP3_Q4,HP1SITEFACTOR_Q6	3.03946e-53	4.5763e-142	2
E2F_01,VMYB_02	E2F_Q6,VMYB_02	4.22779e-113	6.76529e-142	1
HNF1_C,IPF1_Q4_01	HNF1_C,IPF1_Q4_01	6.96778e-72	1.22779e-141	2
AMEF2_Q6,HFH3_01	FOXJ2_01,MMEF2_Q6	4.87432e-44	1.71653e-141	2
CEBPB_01,POU6F1_01	CEBPB_01,POU6F1_01	1.82082e-33	2.01648e-141	2
MAZ_Q6,OLF1_01	EBF_Q6,MAZ_Q6	5.3191e-40	2.20516e-141	3
NFKAPPAB_01,OCT1_Q6	NFKB_Q6_01,OCT1_Q6	8.73357e-272	3.18764e-141	3
MRF2_01,NMYC_01	MRF2_01,TCF4_Q5	4.57764e-111	4.87214e-141	2
CEBPGAMMA_Q6,ELK1_01	CEBPGAMMA_Q6,ETS1_B	1.01897e-121	5.75623e-141	3
PAX_Q6,PAX_Q6	PAX_Q6,PAX_Q6	4.44683e-39	6.4529e-141	2
CDC5_01,NKX3A_01	CDC5_01,NKX3A_01	4.27242e-52	2.19583e-140	2
FOXP3_Q4,OCT1_02	FOXP3_Q4,OCT1_02	2.59251e-46	2.23485e-140	2
EVI1_04,S8_01	EVI1_04,S8_01	3.17324e-53	1.25141e-139	2
HNF3B_01,XFD2_01	HNF3B_01,XFD2_01	3.73892e-35	2.72173e-139	2
POU1F1_Q6,POU6F1_01	POU1F1_Q6,POU6F1_01	2.26361e-37	3.57358e-139	2
OCT1_Q6,PAX_Q6	OCT1_Q6,PAX_Q6	1.20317e-165	6.46265e-139	2
ATF_01,GATA1_02	AP1_Q4,GATA3_02	3.49515e-61	8.76147e-139	2
CDPCR1_01,SEF1_C	CDPCR1_01,COREBINDINGFACTOR_Q6	2.34602e-52	1.12574e-138	2
SP1_Q6,TFIIA_Q6	SP1_Q6,TFIIA_Q6	0	1.60355e-138	3
HNF3B_01,TBX5_02	HNF3B_01,TBX5_02	4.56655e-151	3.06309e-138	2
FOXP3_Q4,SOX9_B1	FOXP3_Q4,SOX9_B1	9.76798e-55	3.20253e-138	2
HNF3B_01,IRF7_01	HNF3B_01,IRF7_01	3.10837e-46	3.26316e-138	2
DEC_Q1,MEF2_Q6_01	DEC_Q1,MEF2_Q6_01	1.06966e-172	5.10914e-138	3
GATA1_02,NFY_Q6	CAAT_01,GATA3_02	6.81397e-92	6.21278e-138	3
HES1_Q2,NFKAPPAB_01	HES1_Q2,NFKB_Q6_01	8.6898e-76	2.98958e-137	3
BRN2_01,BRN2_01	BRN2_01,BRN2_01	1.51655e-44	8.28049e-137	2
PAX3_B,PAX3_B	PAX3_B,PAX3_B	3.26796e-99	9.99021e-137	3
NFKAPPAB_01,NKX25_01	NFKB_Q6_01,NKX25_01	4.35944e-117	1.32351e-136	3
FOXP3_Q4,FREAC7_01	FOXP3_Q4,FREAC7_01	1.38753e-47	1.53149e-136	2
POU1F1_Q6,SOX9_B1	POU1F1_Q6,SOX9_B1	3.6245e-83	1.71567e-136	2
SP1_Q6,TBX5_02	SP1_Q6,TBX5_02	0	2.10014e-136	3
BRN2_01,NKX25_02	BRN2_01,NKX25_02	7.38135e-58	3.19076e-136	2
CDC5_01,HP1SITEFACTOR_Q6	CDC5_01,HP1SITEFACTOR_Q6	3.16796e-84	6.7445e-136	2
HNF3B_01,HP1SITEFACTOR_Q6	HNF3B_01,HP1SITEFACTOR_Q6	4.45267e-41	7.74585e-136	2
BRN2_01,PBX_Q3	BRN2_01,PBX_Q3	2.62064e-140	8.40712e-136	2
SP1_Q6,VMYB_01	SP1_Q6,VMYB_01	4.78156e-262	1.27635e-135	1
HNF1_Q6,S8_01	HNF1_Q6,S8_01	2.1442e-53	1.48182e-135	2
MRF2_01,PBX_Q3	MRF2_01,PBX_Q3	2.77807e-155	4.46544e-135	2
GATA4_Q3,PTF1BETA_Q6	GATA4_Q3,PTF1BETA_Q6	3.02122e-77	4.8063e-135	2
EFC_Q6,TEF_Q6	EFC_Q6,TEF_Q6	3.9406e-100	5.14658e-135	2
FOXJ2_02,IPF1_Q4_01	FOXJ2_02,IPF1_Q4_01	3.16365e-80	9.28868e-135	2
NMYC_01,TITF1_Q3	TCF4_Q5,TITF1_Q3	2.48674e-55	1.90978e-134	2
CP2_01,SP3_Q3	CP2_01,SP3_Q3	1.34369e-85	3.17961e-134	1
ATF_01,DEC_Q1	AP1_Q4,DEC_Q1	1.85788e-145	3.45096e-134	2
BRN2_01,HNF1_C	BRN2_01,HNF1_C	3.15775e-48	5.33401e-134	2
BRN2_01,CEBPDELTA_Q6	BRN2_01,CEBPDELTA_Q6	5.85446e-59	6.66219e-134	2
FOXP3_Q4,MYOD_01	FOXP3_Q4,MYOD_01	4.88679e-237	1.87857e-133	2
AMEF2_Q6,BRN2_01	BRN2_01,MMEF2_Q6	2.78229e-47	1.8905e-133	2
GATA4_Q3,NFE2_01	GATA4_Q3,NFE2_01	6.18093e-82	2.25413e-133	2
MEF2_Q6_01,XFD1_01	MEF2_Q6_01,XFD1_01	2.09291e-54	4.61787e-133	2
HNF3B_01,PITX2_Q2	HNF3B_01,PITX2_Q2	3.1186e-72	1.04258e-132	2
CDC5_01,XFD2_01	CDC5_01,XFD2_01	1.71137e-42	1.42198e-132	2
EVI1_04,SMAD3_Q6	EVI1_04,SMAD3_Q6	1.0821e-264	1.64151e-132	3
FOXJ2_02,NKX3A_01	FOXJ2_02,NKX3A_01	1.44885e-32	2.82767e-132	2
CEBPB_01,SMAD3_Q6	CEBPB_01,SMAD3_Q6	1.56339e-213	3.40021e-132	3
PBX_Q3,TEF_Q6	PBX_Q3,TEF_Q6	4.49e-132	3.65092e-132	2
CEBPB_01,PAX6_01	CEBPB_01,PAX6_01	2.70121e-104	5.81566e-132	2
SP3_Q3,TFIIA_Q6	SP3_Q3,TFIIA_Q6	1.07582e-178	5.88002e-132	2
MINI20_B,SMAD3_Q6	MINI20_B,SMAD3_Q6	2.17666e-93	8.87037e-132	3
E2F_01,ELF1_Q6	E2F_Q6,ELF1_Q6	2.49934e-250	1.15355e-131	3
ATATA_B,CEBPGAMMA_Q6	ATATA_B,CEBPGAMMA_Q6	3.14865e-50	1.24802e-131	2
HNF1_C,MRF2_01	HNF1_C,MRF2_01	1.01104e-61	2.01075e-131	2
ATATA_B,GATA4_Q3	ATATA_B,GATA4_Q3	3.35463e-83	2.18639e-131	2
FOX_Q2,LHX3_01	FOX_Q2,LHX3_01	1.83458e-39	2.31889e-131	2
CART1_01,EVI1_04	CART1_01,EVI1_04	7.63466e-47	7.95713e-131	2
EFC_Q6,IPF1_Q4_01	EFC_Q6,IPF1_Q4_01	3.65436e-72	2.12857e-130	2
CREBP1_01,GATA1_02	GATA3_02,HLF_01	1.14758e-74	3.25546e-130	2
HFH3_01,HFH3_01	FOXJ2_01,HFH3_01	1.1692e-18	3.73673e-130	2
MYOD_01,VMAF_01	MYOD_01,VMAF_01	4.90957e-54	3.97675e-130	2
IPF1_Q4_01,IPF1_Q4_01	IPF1_Q4_01,IPF1_Q4_01	5.52105e-67	7.91825e-130	2
CHOP_01,TFIIA_Q6	CHOP_01,TFIIA_Q6	1.14051e-104	1.31795e-129	2
CEBPGAMMA_Q6,SREBP1_02	CEBPGAMMA_Q6,SREBP_Q3	8.34229e-286	3.80444e-129	3
IPF1_Q4,MEF2_Q6_01	IPF1_Q4,MEF2_Q6_01	6.01411e-64	1.09417e-128	2
CHOP_01,EVI1_04	CHOP_01,EVI1_04	1.98338e-55	1.42208e-128	2
EFC_Q6,SMAD3_Q6	EFC_Q6,SMAD3_Q6	3.12289e-117	1.52211e-128	2
SMAD3_Q6,TBX5_02	SMAD3_Q6,TBX5_02	5.23137e-57	4.76833e-128	2
FOXJ2_02,TATA_C	FOXJ2_02,TATA_C	1.21389e-81	6.20993e-128	2
NKX3A_01,POU1F1_Q6	NKX3A_01,POU1F1_Q6	2.36505e-54	1.00138e-127	2
GATA1_02,TITF1_Q3	GATA3_02,TITF1_Q3	5.00072e-91	1.09585e-127	2
CDC5_01,NFY_Q6	CAAT_01,CDC5_01	9.99283e-91	1.2439e-127	3
TFIIA_Q6,VMAF_01	TFIIA_Q6,VMAF_01	4.59638e-172	1.58406e-127	2
CP2_01,VMAF_01	CP2_01,VMAF_01	3.41519e-53	1.58491e-127	2
GATA1_02,IRF7_01	GATA3_02,IRF7_01	4.1218e-82	2.27457e-127	2
EFC_Q6,ISRE_01	EFC_Q6,IRF_Q6_01	3.27315e-52	3.7054e-127	2
CDC5_01,NKX25_01	CDC5_01,NKX25_01	1.71821e-134	6.0277e-127	2
CEBPB_01,COMP1_01	CEBPB_01,COMP1_01	3.33052e-79	6.35949e-127	2
POU1F1_Q6,XFD2_01	POU1F1_Q6,XFD2_01	2.07859e-48	6.96495e-127	2
CDX2_Q5,HNF6_Q6	CDX2_Q5,HNF6_Q6	6.59517e-46	1.12262e-126	2
CDC5_01,POU6F1_01	CDC5_01,POU6F1_01	4.04901e-45	1.37346e-126	2
E2F_01,FOX_Q2	E2F_Q6,FOX_Q2	0	2.40088e-126	3
CP2_01,EFC_Q6	CP2_01,EFC_Q6	6.00815e-147	3.25582e-126	3
PAX_Q6,SMAD3_Q6	PAX_Q6,SMAD3_Q6	1.49282e-46	3.28978e-126	2
HES1_Q2,NMYC_01	HES1_Q2,MYCMAX_B	6.84614e-104	3.39111e-126	1
GATA1_02,NKX25_01	GATA3_02,NKX25_01	1.37409e-118	3.83768e-126	2
CDPCR1_01,NKX3A_01	CDPCR1_01,NKX3A_01	3.06934e-44	4.1684e-126	2
GATA1_02,TATA_C	GATA3_02,TATA_C	5.37871e-64	4.5118e-126	2
OCT1_06,TATA_C	OCT1_06,TATA_C	7.66364e-66	1.05883e-125	2
TATA_C,TATA_C	TATA_C,TATA_C	2.03893e-30	2.29166e-125	2
CDC5_01,TITF1_Q3	CDC5_01,TITF1_Q3	1.48376e-81	2.3688e-125	2
TATA_C,TEF_Q6	TATA_C,TEF_Q6	1.268e-34	3.59481e-125	2
HNF1_Q6,PAX6_01	HNF1_Q6,PAX6_01	2.71794e-110	8.9665e-125	2
HNF1_Q6,PAX_Q6	HNF1_Q6,PAX_Q6	3.95703e-196	1.37825e-124	3
IPF1_Q4,OCT1_Q6	IPF1_Q4,OCT1_Q6	3.91892e-49	2.85241e-124	2
FOX_Q2,HFH1_01	FOX_Q2,HFH1_01	5.9155e-23	2.97552e-124	2
DEC_Q1,HNF1_Q6	DEC_Q1,HNF1_Q6	2.64496e-184	6.67584e-124	3
EFC_Q6,NKX25_01	EFC_Q6,NKX25_01	3.52743e-64	9.55423e-124	2
DEC_Q1,SMAD4_Q6	DEC_Q1,SMAD4_Q6	1.70977e-51	1.1916e-123	2
CEBPDELTA_Q6,MRF2_01	CEBPDELTA_Q6,MRF2_01	1.40963e-54	1.31958e-123	2
CDPCR1_01,HNF1_01	CDPCR1_01,HNF1_01	7.84792e-48	1.51116e-123	2
FOX_Q2,HNF6_Q6	FOX_Q2,HNF6_Q6	1.36513e-27	1.66937e-123	2
DEC_Q1,PAX3_B	DEC_Q1,PAX3_B	6.23691e-189	2.91942e-123	1
EVI1_04,XFD3_01	EVI1_04,XFD3_01	7.23084e-43	5.08667e-123	2
ETS2_B,TFIIA_Q6	ETS2_B,TFIIA_Q6	1.49537e-28	6.53043e-123	3
NMYC_01,SEF1_C	COREBINDINGFACTOR_Q6,HNF4_Q6_01	4.79366e-103	1.26863e-122	2
CEBPDELTA_Q6,ISRE_01	CEBPDELTA_Q6,IRF_Q6_01	2.6139e-39	1.84798e-122	2
FOXP3_Q4,HNF1_01	FOXP3_Q4,HNF1_01	3.76036e-62	2.35731e-122	2
AMEF2_Q6,PBX_Q3	MMEF2_Q6,PBX_Q3	3.39984e-97	2.49491e-122	2
AFP1_Q6,CDPCR1_01	AFP1_Q6,CDPCR1_01	1.23507e-76	5.93236e-122	2
HFH1_01,HNF1_Q6	HFH1_01,HNF1_Q6	7.26038e-42	6.18447e-122	2
GATA1_02,SOX9_B1	GATA3_02,SOX9_B1	1.089e-71	8.29094e-122	2
EVI1_04,MTATA_B	EVI1_04,MTATA_B	1.35677e-88	8.41647e-122	2
MINI20_B,PAX3_B	MINI20_B,PAX3_B	8.71232e-80	8.72107e-122	3
STAT_01,TFIIA_Q6	STAT_01,TFIIA_Q6	4.47256e-74	1.02734e-121	2
EVI1_04,HFH8_01	EVI1_04,HFH8_01	4.49977e-31	1.74313e-121	2
AMEF2_Q6,ISRE_01	IRF_Q6_01,MMEF2_Q6	5.45526e-24	1.96432e-121	2
KROX_Q6,NFY_Q6	KROX_Q6,NFY_Q6_01	4.42717e-108	5.6855e-121	1
AFP1_Q6,OCT1_Q6	AFP1_Q6,OCT1_Q6	2.63039e-54	7.50721e-121	2
ATF_01,CEBPDELTA_Q6	AP1_Q4,CEBPDELTA_Q6	3.01727e-48	9.01208e-121	2
ATATA_B,CDX2_Q5	ATATA_B,CDX2_Q5	4.0164e-46	1.41114e-120	2
ATF_01,OCT1_06	AP1_Q4,OCT1_06	1.53714e-51	2.07265e-120	2
SP1_Q6,VMYB_02	SP1_Q6,VMYB_02	2.44323e-121	3.8758e-120	1
HNF1_Q6,XFD1_01	HNF1_Q6,XFD1_01	9.19372e-62	6.32835e-120	2
MEF2_Q6_01,MTATA_B	MEF2_Q6_01,MTATA_B	1.74056e-70	9.87744e-120	2
NKX25_02,TATA_C	NKX25_02,TATA_C	1.53143e-62	1.18829e-119	2
COMP1_01,NFY_Q6	CAAT_01,COMP1_01	9.69752e-44	1.50077e-119	1
CDX2_Q5,OCT1_05	CDX2_Q5,OCT1_05	2.35473e-55	2.04427e-119	2
CDPCR1_01,CP2_01	CDPCR1_01,CP2_01	0	2.22507e-119	2
IPF1_Q4_01,TEF_Q6	IPF1_Q4_01,TEF_Q6	3.59797e-43	4.29066e-119	2
CDPCR1_01,IPF1_Q4	CDPCR1_01,IPF1_Q4	2.48674e-55	4.65241e-119	2
HFH3_01,PBX_Q3	FOXJ2_01,PBX_Q3	1.0792e-123	7.09629e-119	2
FREAC7_01,GATA1_02	FREAC7_01,GATA3_02	2.9862e-64	1.28736e-118	2
NKX25_01,POU1F1_Q6	NKX25_01,POU1F1_Q6	1.72402e-73	1.43411e-118	2
FOXJ2_02,FREAC7_01	FOXJ2_02,FREAC7_01	5.74097e-43	2.01238e-118	2
IRF7_01,POU1F1_Q6	IRF7_01,POU1F1_Q6	1.91829e-58	2.09403e-118	2
CDX2_Q5,GATA1_03	CDX2_Q5,GATA1_03	7.17535e-96	3.11382e-118	2
FOX_Q2,NKX61_01	FOX_Q2,NKX61_01	1.86466e-24	4.11342e-118	2
GATA1_02,HNF1_01	GATA3_02,HNF1_01	3.99917e-64	4.17341e-118	2
ISRE_01,NKX25_02	IRF_Q6_01,NKX25_02	1.62919e-29	6.969e-118	2
HNF1_01,POU1F1_Q6	HNF1_01,POU1F1_Q6	1.45292e-45	8.70766e-118	2
MEF2_Q6_01,PAX6_01	MEF2_Q6_01,PAX6_01	2.47233e-99	4.03689e-117	2
MAZ_Q6,RREB1_01	MAZ_Q6,RREB1_01	1.24667e-21	6.94773e-117	2
CP2_01,MAZR_01	CP2_01,MAZR_01	1.43518e-79	7.26825e-117	3
CEBPDELTA_Q6,TATA_C	CEBPDELTA_Q6,TATA_C	1.31106e-63	8.3851e-117	2
GATA4_Q3,NKX61_01	GATA4_Q3,NKX61_01	6.89807e-63	1.07539e-116	2
ELK1_01,NMYC_01	MYCMAX_B,NRF2_01	6.78243e-87	1.71323e-116	1
BRN2_01,IPF1_Q4_01	BRN2_01,IPF1_Q4_01	1.51254e-43	1.86712e-116	2
HNF3B_01,NFY_Q6	CAAT_01,HNF3B_01	1.76929e-76	2.04421e-116	3
NKX3A_01,TEF_Q6	NKX3A_01,TEF_Q6	1.05869e-43	2.82318e-116	2
MEF2_Q6_01,SEF1_C	COREBINDINGFACTOR_Q6,MEF2_Q6_01	1.68996e-39	3.70851e-116	2
HP1SITEFACTOR_Q6,TFIIA_Q6	HP1SITEFACTOR_Q6,TFIIA_Q6	1.26608e-95	3.7644e-116	2
NFKAPPAB_01,SREBP1_02	NFKB_Q6_01,SREBP_Q3	2.45958e-44	5.95976e-116	2
EFC_Q6,IRF7_01	EFC_Q6,IRF7_01	1.31963e-44	9.89691e-116	2
CEBPGAMMA_Q6,PADS_C	CEBPGAMMA_Q6,PADS_C	1.56315e-148	1.48269e-115	2
DEAF1_01,SP1_Q6	DEAF1_01,SP1_Q6	3.14735e-48	1.59939e-115	1
PBX_Q3,SOX9_B1	PBX_Q3,SOX9_B1	2.8909e-73	2.53941e-115	2
GATA1_02,NFKAPPAB_01	GATA3_02,NFKB_Q6_01	0	3.37387e-115	3
IRF7_01,OCT1_06	IRF7_01,OCT1_06	1.90579e-43	4.79244e-115	2
OCT1_Q6,POU6F1_01	OCT1_Q6,POU6F1_01	3.60938e-24	4.86944e-115	2
NMYC_01,OCT1_02	OCT1_02,TCF4_Q5	7.26294e-53	1.33579e-114	2
HNF1_Q6,XFD3_01	HNF1_Q6,XFD3_01	2.79323e-32	1.62855e-114	2
ATF_01,HNF3B_01	AP1_Q4,HNF3B_01	7.91797e-39	1.94911e-114	2
HES1_Q2,MYOD_01	HES1_Q2,MYOD_01	1.29816e-49	3.6769e-114	2
HNF1_01,TFIIA_Q6	HNF1_01,TFIIA_Q6	1.26205e-109	8.29161e-114	2
SMAD4_Q6,SMAD4_Q6	SMAD4_Q6,SMAD4_Q6	7.29761e-36	9.52995e-114	3
EVI1_04,LHX3_01	EVI1_04,LHX3_01	1.07142e-51	2.98789e-113	2
HNF3B_01,XFD1_01	HNF3B_01,XFD1_01	4.48938e-35	5.59367e-113	2
CHOP_01,HNF1_Q6	CHOP_01,HNF1_Q6	8.85867e-44	5.61895e-113	2
NFKAPPAB_01,VMAF_01	NFKB_Q6_01,VMAF_01	9.74893e-68	7.11376e-113	3
HNF3B_01,OCT1_02	HNF3B_01,OCT1_02	2.24003e-42	7.42741e-113	2
ATF_01,BACH2_01	AP1_Q4,BACH2_01	6.78883e-78	1.63888e-112	2
CEBPGAMMA_Q6,NKX25_Q5	CEBPGAMMA_Q6,NKX25_Q5	2.19441e-74	1.78592e-112	2
HFH3_01,HNF1_C	FOXJ2_01,HNF1_C	1.14386e-39	2.01545e-112	2
MEF2_Q6_01,PAX_Q6	MEF2_Q6_01,PAX_Q6	1.634e-126	1.46449e-111	3
FOX_Q2,LPOLYA_B	FOX_Q2,LPOLYA_B	3.81899e-33	2.20659e-111	2
MINI20_B,SMAD4_Q6	MINI20_B,SMAD4_Q6	1.36287e-55	5.33694e-111	3
CEBPDELTA_Q6,DEC_Q1	CEBPDELTA_Q6,DEC_Q1	1.42212e-170	5.63072e-111	2
CHOP_01,FOX_Q2	CHOP_01,FOX_Q2	7.26316e-34	5.70276e-111	2
PBX_Q3,SEF1_C	COREBINDINGFACTOR_Q6,PBX_Q3	3.25848e-112	1.28938e-110	2
CEBPDELTA_Q6,TBX5_02	CEBPDELTA_Q6,TBX5_02	3.62653e-145	2.56761e-110	2
HNF1_C,ISRE_01	HNF1_C,IRF_Q6_01	1.64589e-35	2.70408e-110	2
CREBP1_01,FOXJ2_02	FOXJ2_02,HLF_01	7.39615e-68	3.01424e-110	2
CDX2_Q5,MYOD_01	CDX2_Q5,MYOD_01	0	3.7108e-110	3
DEC_Q1,GATA1_02	DEC_Q1,GATA3_02	9.94555e-147	5.85774e-110	3
LPOLYA_B,MEF2_Q6_01	LPOLYA_B,MEF2_Q6_01	3.2722e-42	7.2993e-110	2
CEBPDELTA_Q6,IRF7_01	CEBPDELTA_Q6,IRF7_01	2.97559e-57	7.71233e-110	2
NMYC_01,SREBP1_02	HNF4_Q6_01,SREBP_Q3	2.75451e-81	8.6743e-110	2
CDX2_Q5,NKX61_01	CDX2_Q5,NKX61_01	2.37307e-35	1.05464e-109	2
CEBPB_01,LPOLYA_B	CEBPB_01,LPOLYA_B	2.92891e-29	1.27896e-109	2
CEBPB_01,XFD1_01	CEBPB_01,XFD1_01	2.92536e-43	1.88918e-109	2
HNF1_C,TATA_C	HNF1_C,TATA_C	2.3801e-50	2.41423e-109	2
EVI1_04,GATA1_03	EVI1_04,GATA1_03	8.28232e-67	2.96242e-109	2
FOX_Q2,STAT_01	FOX_Q2,STAT_01	1.96319e-38	4.61548e-109	2
NMYC_01,SP3_Q3	HNF4_Q6_01,SP3_Q3	8.35465e-149	7.3063e-109	2
CEBPDELTA_Q6,NKX25_01	CEBPDELTA_Q6,NKX25_01	1.54734e-84	1.3366e-108	2
FOXP3_Q4,SEF1_C	COREBINDINGFACTOR_Q6,FOXP3_Q4	5.15304e-48	1.97129e-108	2
NFY_Q6,SMAD3_Q6	CAAT_01,SMAD3_Q6	2.94663e-102	2.59984e-108	3
IRF7_01,TEF_Q6	IRF7_01,TEF_Q6	4.55747e-41	3.73274e-108	2
BRN2_01,HFH3_01	BRN2_01,FOXJ2_01	3.25018e-35	4.07574e-108	2
E2F_01,NRF1_Q6	E2F_Q6,NRF1_Q6	1.26769e-91	7.99639e-108	3
DEC_Q1,NKX25_01	DEC_Q1,NKX25_01	3.02115e-67	1.0272e-107	2
MEF2_Q6_01,XFD3_01	MEF2_Q6_01,XFD3_01	3.90109e-35	1.12806e-107	2
FOXJ2_02,XFD2_01	FOXJ2_02,XFD2_01	1.57798e-43	1.43547e-107	2
FOXJ2_02,IRF7_01	FOXJ2_02,IRF7_01	5.08311e-46	1.94272e-107	2
ATF_01,POU1F1_Q6	AP1_C,POU1F1_Q6	1.85119e-55	1.96807e-107	2
ELF1_Q6,ELF1_Q6	ELF1_Q6,ELF1_Q6	1.04351e-17	2.17047e-107	2
SRF_Q4,TFIIA_Q6	SRF_Q5_01,TFIIA_Q6	8.25246e-45	2.26853e-107	2
ELF1_Q6,MAZ_Q6	ELF1_Q6,MAZ_Q6	8.13705e-90	2.64911e-107	3
FOXO1_02,GATA4_Q3	FOXO1_02,GATA4_Q3	3.68157e-48	2.90871e-107	2
CDPCR1_01,COMP1_01	CDPCR1_01,COMP1_01	4.67022e-85	5.24572e-107	2
GATA4_Q3,GLI_Q2	GATA4_Q3,GLI_Q2	6.72562e-153	1.06383e-106	3
ELF1_Q6,HNF3B_01	ELF1_Q6,HNF3B_01	4.70328e-45	1.23741e-106	2
GATA1_02,TBX5_02	GATA3_02,TBX5_02	8.118e-257	1.85565e-106	2
CEBPGAMMA_Q6,IK1_01	CEBPGAMMA_Q6,IK1_01	9.20965e-87	1.96284e-106	2
FOXJ2_02,SOX9_B1	FOXJ2_02,SOX9_B1	1.23372e-68	2.42068e-106	2
HNF3B_01,POU6F1_01	HNF3B_01,POU6F1_01	3.23472e-21	3.05066e-106	2
AFP1_Q6,CDC5_01	AFP1_Q6,CDC5_01	4.6212e-47	3.16121e-106	2
FOXP3_Q4,PITX2_Q2	FOXP3_Q4,PITX2_Q2	2.56807e-89	3.23702e-106	2
HFH3_01,MRF2_01	FOXJ2_01,MRF2_01	1.87423e-42	3.88772e-106	2
CP2_01,PAX3_B	CP2_01,PAX3_B	1.1834e-154	6.58944e-106	1
FOXP3_Q4,XFD2_01	FOXP3_Q4,XFD2_01	5.51716e-35	7.81314e-106	2
IPF1_Q4,TFIIA_Q6	IPF1_Q4,TFIIA_Q6	7.26748e-107	1.17582e-105	2
HNF1_Q6,LHX3_01	HNF1_Q6,LHX3_01	1.91943e-32	1.51152e-105	2
AMEF2_Q6,MRF2_01	MMEF2_Q6,MRF2_01	1.73088e-44	1.58523e-105	2
EFC_Q6,MRF2_01	EFC_Q6,MRF2_01	1.15971e-71	6.12611e-105	2
MAZ_Q6,VMYB_01	MAZ_Q6,VMYB_01	8.42347e-162	7.48011e-105	3
SP1_Q6,YY1_02	NFMUE1_Q6,SP1_Q6	1.1282e-55	1.16397e-104	1
SOX9_B1,TEF_Q6	SOX9_B1,TEF_Q6	1.16904e-39	1.24834e-104	2
PBX_Q3,SP1_Q6	PBX_Q3,SP1_Q6	0	1.76733e-104	3
OCT1_02,TFIIA_Q6	OCT1_02,TFIIA_Q6	1.34381e-96	2.10466e-104	2
HIF1_Q5,SP1_Q6	HIF1_Q5,SP1_Q6	5.97331e-66	2.26232e-104	1
EVI1_04,HNF6_Q6	EVI1_04,HNF6_Q6	6.19559e-45	3.31529e-104	2
FOXJ2_02,OCT1_02	FOXJ2_02,OCT1_02	1.73204e-50	7.47827e-104	2
CDPCR1_01,XFD2_01	CDPCR1_01,XFD2_01	8.32439e-40	1.13108e-103	2
NKX25_01,OCT1_06	NKX25_01,OCT1_06	9.06502e-60	1.44898e-103	2
CEBPB_01,MTATA_B	CEBPB_01,MTATA_B	3.82981e-64	1.55611e-103	2
BRN2_01,MRF2_01	BRN2_01,MRF2_01	3.27585e-46	1.66929e-103	2
CDPCR1_01,PAX6_01	CDPCR1_01,PAX6_01	1.76801e-77	1.75051e-103	2
FOXJ2_02,PBX_Q3	FOXJ2_02,PBX_Q3	3.50546e-204	1.97646e-103	2
FOX_Q2,S8_01	FOX_Q2,S8_01	6.32893e-33	3.02627e-103	2
MAZR_01,TFIIA_Q6	MAZR_01,TFIIA_Q6	1.34059e-131	3.15223e-103	3
CDPCR1_01,S8_01	CDPCR1_01,S8_01	7.75269e-28	4.49816e-103	2
CEBPGAMMA_Q6,TBX5_01	CEBPGAMMA_Q6,TBX5_01	1.55353e-82	5.13561e-103	2
ATF_01,MYOD_01	AP1_Q4,MYOD_01	1.15854e-142	9.30631e-103	2
HNF6_Q6,MEF2_Q6_01	HNF6_Q6,MEF2_Q6_01	2.02875e-34	9.77601e-103	2
E2F_01,NKX25_01	E2F_Q6,NKX25_01	0	9.97979e-103	3
EVI1_04,LPOLYA_B	EVI1_04,LPOLYA_B	6.48861e-36	2.46191e-102	2
EFC_Q6,FOXJ2_02	EFC_Q6,FOXJ2_02	6.76745e-97	3.33347e-102	2
EFC_Q6,HFH3_01	EFC_Q6,FOXJ2_01	8.11256e-53	5.97439e-102	2
PADS_C,TFIIA_Q6	PADS_C,TFIIA_Q6	6.03091e-45	7.64882e-102	2
CREBP1_01,OCT1_06	HLF_01,OCT1_06	4.01227e-52	7.86826e-102	2
AP2ALPHA_02,SP1_Q6	AP2ALPHA_02,SP1_Q6	2.09881e-73	8.6326e-102	1
CDPCR1_01,STAT_01	CDPCR1_01,STAT_01	7.93046e-83	9.41971e-102	2
MAZR_01,MINI20_B	MAZR_01,MINI20_B	6.25407e-49	1.02676e-101	1
FREAC7_01,TFIIA_Q6	FREAC7_01,TFIIA_Q6	2.12777e-106	1.11771e-101	2
EVI1_04,ZTA_Q2	EVI1_04,ZTA_Q2	5.05031e-46	1.3291e-101	2
NFY_Q6,OCT1_06	CAAT_01,OCT1_06	6.09046e-68	1.57487e-101	3
FOX_Q2,MTATA_B	FOX_Q2,MTATA_B	4.07498e-61	2.37414e-101	2
AFP1_Q6,HNF3B_01	AFP1_Q6,HNF3B_01	2.82379e-40	2.38985e-101	2
NMYC_01,SOX9_B1	SOX9_B1,TCF4_Q5	1.91462e-79	2.41448e-101	2
BACH2_01,SMAD3_Q6	BACH2_01,SMAD3_Q6	9.70309e-106	4.07338e-101	2
OCT1_Q6,PAX6_01	OCT1_Q6,PAX6_01	9.11104e-78	6.46917e-101	2
CEBPB_01,STAT_01	CEBPB_01,STAT_01	1.71187e-66	9.75404e-101	2
CART1_01,MEF2_Q6_01	CART1_01,MEF2_Q6_01	3.05448e-30	1.10407e-100	2
FOX_Q2,GATA1_03	FOX_Q2,GATA1_03	8.83939e-65	1.26884e-100	2
FOXJ2_02,HP1SITEFACTOR_Q6	FOXJ2_02,HP1SITEFACTOR_Q6	1.8212e-46	2.10728e-100	2
ELK1_01,PBX_Q3	ETS1_B,PBX_Q3	2.89754e-34	2.10728e-100	2
HFH8_01,HNF1_Q6	HFH8_01,HNF1_Q6	8.53062e-35	2.59949e-100	2
AMEF2_Q6,EFC_Q6	EFC_Q6,MMEF2_Q6	3.83298e-54	2.66685e-100	2
BACH2_01,PAX_Q6	BACH2_01,PAX_Q6	4.9214e-92	2.84607e-100	2
CP2_01,NFY_Q6	CAAT_01,CP2_01	1.65724e-197	3.98648e-100	1
PAX6_01,PBX_Q3	PAX6_01,PBX_Q3	1.50918e-92	4.43662e-100	2
HP1SITEFACTOR_Q6,POU1F1_Q6	HP1SITEFACTOR_Q6,POU1F1_Q6	3.88213e-39	6.04365e-100	2
DEC_Q1,SP3_Q3	DEC_Q1,SP3_Q3	5.54492e-100	6.28363e-100	1
CDPCR1_01,ZTA_Q2	CDPCR1_01,ZTA_Q2	2.59341e-44	7.23542e-100	2
MRF2_01,MRF2_01	MRF2_01,MRF2_01	2.18689e-49	7.57411e-100	2
HP1SITEFACTOR_Q6,NMYC_01	HP1SITEFACTOR_Q6,TCF4_Q5	6.21847e-47	8.03561e-100	2
FOX_Q2,SP1_Q6	FOX_Q2,SP1_Q6	0	8.99828e-100	3
E2F_01,OCT1_Q6	E2F_Q6,OCT1_Q6	0	1.14436e-99	3
FREAC7_01,OCT1_06	FREAC7_01,OCT1_06	1.97139e-41	1.41316e-99	2
EFC_Q6,SOX9_B1	EFC_Q6,SOX9_B1	2.61068e-57	1.43e-99	2
ELF1_Q6,GATA1_02	ELF1_Q6,GATA3_02	1.1211e-60	4.92711e-99	2
COMP1_01,HNF1_Q6	COMP1_01,HNF1_Q6	6.15623e-43	5.52947e-99	2
NFKAPPAB_01,PAX9_B	NFKB_Q6_01,PAX9_B	1.91774e-81	7.94541e-99	1
FOXP3_Q4,POU6F1_01	FOXP3_Q4,POU6F1_01	1.2414e-21	2.00527e-98	2
LHX3_01,OCT1_Q6	LHX3_01,OCT1_Q6	1.11625e-51	3.17739e-98	2
NKX25_01,TBX5_02	NKX25_01,TBX5_02	2.33727e-90	5.70031e-98	2
BACH2_01,NFY_Q6	BACH2_01,CAAT_01	1.05564e-80	5.93817e-98	3
ATF_01,TBX5_02	AP1_Q4,TBX5_02	1.62175e-126	6.74007e-98	2
MAZ_Q6,SRF_Q4	MAZ_Q6,SRF_Q5_01	1.71029e-87	8.33726e-98	3
CEBPGAMMA_Q6,MAZR_01	CEBPGAMMA_Q6,MAZR_01	6.03471e-278	8.82441e-98	3
CREBP1_01,TEF_Q6	HLF_01,TEF_Q6	8.01373e-46	9.27412e-98	2
SP1_Q6,VMAF_01	SP1_Q6,VMAF_01	2.47479e-136	1.00742e-97	1
IRF7_01,ISRE_01	IRF7_01,IRF_Q6_01	6.02443e-14	1.28646e-97	2
GATA4_Q3,RFX1_01	GATA4_Q3,RFX1_01	3.21965e-187	1.83573e-97	3
PBX_Q3,SREBP1_02	PBX_Q3,SREBP_Q3	1.64978e-101	2.39748e-97	2
ATF_01,NFY_Q6	AP1_Q4,CAAT_01	1.9039e-70	2.74174e-97	3
AP2ALPHA_02,E2F_01	AP2ALPHA_02,E2F_Q6	2.46137e-87	2.76203e-97	3
ATF_01,PAX3_B	CREB_Q4_01,PAX3_B	5.83559e-78	4.36362e-97	1
HES1_Q2,MINI20_B	HES1_Q2,MINI20_B	2.01173e-80	4.70591e-97	3
KROX_Q6,MYOD_01	KROX_Q6,MYOD_01	1.34482e-156	9.30957e-97	1
CDPCR1_01,CDPCR3HD_01	CDPCR1_01,CDPCR3HD_01	1.63032e-53	1.29837e-96	2
EFC_Q6,ELF1_Q6	EFC_Q6,ELF1_Q6	2.70687e-38	1.52232e-96	2
HFH1_01,HNF3B_01	HFH1_01,HNF3B_01	7.14745e-21	2.12949e-96	2
MAZ_Q6,SREBP1_02	MAZ_Q6,SREBP_Q3	1.24182e-101	2.29166e-96	3
HNF1_Q6,MTATA_B	HNF1_Q6,MTATA_B	3.20917e-74	3.41207e-96	2
FREAC7_01,MRF2_01	FREAC7_01,MRF2_01	4.41818e-37	3.8539e-96	2
NKX25_02,OCT1_02	NKX25_02,OCT1_02	4.14113e-35	4.11195e-96	2
AP2ALPHA_02,MAZ_Q6	AP2ALPHA_02,MAZ_Q6	1.19739e-32	5.16993e-96	3
GATA1_02,OCT1_02	GATA3_02,OCT1_02	9.983e-41	6.32887e-96	2
CHOP_01,MEF2_Q6_01	CHOP_01,MEF2_Q6_01	5.47373e-38	8.00736e-96	2
CDC5_01,TBX5_02	CDC5_01,TBX5_02	1.42878e-211	1.11907e-95	2
HNF1_Q6,HNF6_Q6	HNF1_Q6,HNF6_Q6	2.07835e-36	1.32153e-95	2
CDX2_Q5,SMAD3_Q6	CDX2_Q5,SMAD3_Q6	1.52871e-298	1.80764e-95	3
NFKAPPAB_01,SRF_Q4	NFKB_Q6_01,SRF_Q5_01	3.04737e-43	2.66957e-95	2
SMAD4_Q6,SP3_Q3	SMAD4_Q6,SP3_Q3	5.3568e-52	3.06209e-95	1
MAZR_01,NMYC_01	MAZR_01,MYCMAX_B	3.76334e-84	3.44486e-95	1
HNF1_Q6,SEF1_C	COREBINDINGFACTOR_Q6,HNF1_Q6	1.01286e-47	3.7485e-95	2
IPF1_Q4_01,MRF2_01	IPF1_Q4_01,MRF2_01	1.11492e-56	4.46617e-95	2
HNF3B_01,NFKAPPAB_01	HNF3B_01,NFKB_Q6_01	2.92995e-201	7.24268e-95	3
BACH2_01,POU1F1_Q6	BACH2_01,POU1F1_Q6	5.2541e-75	1.09704e-94	2
MEF2_Q6_01,NFKAPPAB_01	MEF2_Q6_01,NFKB_Q6_01	0	1.32854e-94	3
CDX2_Q5,ZTA_Q2	CDX2_Q5,ZTA_Q2	7.25114e-70	2.16753e-94	2
MINI20_B,TBX5_02	MINI20_B,TBX5_02	3.89099e-115	3.34283e-94	2
CEBPB_01,LHX3_01	CEBPB_01,LHX3_01	1.38144e-40	3.6983e-94	2
OCT1_Q6,S8_01	OCT1_Q6,S8_01	4.05377e-38	5.16569e-94	2
FOXP3_Q4,SMAD3_Q6	FOXP3_Q4,SMAD3_Q6	5.7218e-173	8.06738e-94	2
FOX_Q2,HFH8_01	FOX_Q2,HFH8_01	1.7805e-18	1.03922e-93	2
MAZR_01,MYOD_01	MAZR_01,MYOD_01	1.65646e-48	1.2816e-93	3
MEF2_Q6_01,S8_01	MEF2_Q6_01,S8_01	8.46544e-52	1.40884e-93	2
ETS2_B,NFKAPPAB_01	ETS2_B,NFKB_Q6_01	3.37961e-51	1.47764e-93	3
ETS2_B,EVI1_04	ETS2_B,EVI1_04	4.38087e-41	1.56064e-93	3
BACH2_01,CEBPDELTA_Q6	BACH2_01,CEBPDELTA_Q6	5.90316e-46	1.86843e-93	2
AFP1_Q6,FOXJ2_02	AFP1_Q6,FOXJ2_02	5.34547e-28	2.13352e-93	2
FREAC7_01,NKX25_02	FREAC7_01,NKX25_02	5.47147e-41	2.94891e-93	2
NFY_Q6,PAX_Q6	CAAT_01,PAX_Q6	1.97099e-75	3.06525e-93	3
LHX3_01,MEF2_Q6_01	LHX3_01,MEF2_Q6_01	4.7154e-52	3.7705e-93	2
CEBPB_01,S8_01	CEBPB_01,S8_01	3.1962e-43	4.49423e-93	2
COMP1_01,FOX_Q2	COMP1_01,FOX_Q2	8.80333e-37	4.83832e-93	2
CEBPB_01,XFD3_01	CEBPB_01,XFD3_01	7.02212e-39	5.1663e-93	2
CDPCR1_01,POU6F1_01	CDPCR1_01,POU6F1_01	9.47092e-34	5.33846e-93	3
IRF7_01,NFKAPPAB_01	IRF7_01,NFKB_Q6_01	9.33605e-119	5.39042e-93	2
IRF7_01,IRF7_01	IRF7_01,IRF7_01	4.18628e-17	6.11441e-93	2
HFH3_01,ISRE_01	FOXJ2_01,IRF_Q6_01	1.66375e-16	7.65778e-93	2
TFIIA_Q6,VMYB_01	TFIIA_Q6,VMYB_01	6.31802e-248	1.13201e-92	2
NKX25_01,NKX25_02	NKX25_01,NKX25_02	1.23339e-48	1.28426e-92	2
NFY_Q6,POU1F1_Q6	CAAT_01,POU1F1_Q6	2.04474e-87	1.76594e-92	3
ATF1_Q6,SP1_Q6	ATF1_Q6,SP1_Q6	2.58357e-84	1.81996e-92	1
NMYC_01,VMAF_01	HNF4_Q6_01,VMAF_01	1.99364e-92	2.27047e-92	2
BACH2_01,HNF3B_01	BACH2_01,HNF3B_01	8.20873e-49	2.40941e-92	3
E2F_01,YY1_02	E2F_Q6,NFMUE1_Q6	2.0516e-77	2.49978e-92	1
CEBPDELTA_Q6,SOX9_B1	CEBPDELTA_Q6,SOX9_B1	1.08446e-66	2.57784e-92	2
NFKAPPAB_01,VMYB_01	NFKB_Q6_01,VMYB_01	2.82268e-110	2.78616e-92	3
OCT1_06,SOX9_B1	OCT1_06,SOX9_B1	9.64488e-54	3.27542e-92	2
BRN2_01,EFC_Q6	BRN2_01,EFC_Q6	2.8725e-117	3.42928e-92	2
CREBP1_01,NMYC_01	HLF_01,TCF4_Q5	7.03951e-100	4.41061e-92	2
CEBPDELTA_Q6,CREBP1_01	CEBPDELTA_Q6,HLF_01	1.42704e-47	7.06161e-92	2
GATA1_02,XFD2_01	GATA3_02,XFD2_01	4.33019e-36	1.44477e-91	2
GATA4_Q3,MINI20_B	GATA4_Q3,MINI20_B	0	1.58854e-91	3
OCT1_02,OCT1_06	OCT1_02,OCT1_06	2.37429e-37	2.59539e-91	2
EFC_Q6,HNF1_C	EFC_Q6,HNF1_C	1.05509e-80	3.36708e-91	2
ATF_01,CP2_01	CP2_01,CREB_02	5.23152e-101	3.85164e-91	3
CART1_01,CEBPB_01	CART1_01,CEBPB_01	1.79011e-48	4.5692e-91	2
FREAC7_01,TEF_Q6	FREAC7_01,TEF_Q6	5.49844e-30	5.08397e-91	2
MEF2_Q6_01,NKX61_01	MEF2_Q6_01,NKX61_01	1.58942e-20	5.52342e-91	2
GATA4_Q3,RSRFC4_01	GATA4_Q3,MEF2_02	4.73742e-27	6.39138e-91	2
BACH2_01,OCT1_06	BACH2_01,OCT1_06	4.90523e-59	1.73669e-90	2
AFP1_Q6,POU1F1_Q6	AFP1_Q6,POU1F1_Q6	1.21352e-34	1.87273e-90	2
OCT1_02,TEF_Q6	OCT1_02,TEF_Q6	1.73364e-29	2.36834e-90	2
CDX2_Q5,TGIF_01	CDX2_Q5,TGIF_01	2.92057e-68	2.9247e-90	2
OLF1_01,SP1_Q6	EBF_Q6,SP1_Q6	1.47883e-53	6.43022e-90	1
NMYC_01,OLF1_01	EBF_Q6,HNF4_DR1_Q3	8.82925e-22	6.46579e-90	2
CART1_01,OCT1_Q6	CART1_01,OCT1_Q6	4.13411e-29	7.93345e-90	2
CEBPB_01,OCT1_05	CEBPB_01,OCT1_05	1.66494e-29	8.40674e-90	2
CACCCBINDINGFACTOR_Q6,MAZ_Q6	CACCCBINDINGFACTOR_Q6,MAZ_Q6	1.3637e-27	8.68797e-90	3
ISRE_01,TITF1_Q3	IRF_Q6_01,TITF1_Q3	1.27487e-14	1.27714e-89	2
FOXP3_Q4,PAX6_01	FOXP3_Q4,PAX6_01	6.92827e-77	1.53415e-89	2
CDX2_Q5,CEBP_C	CDX2_Q5,CEBP_C	6.00341e-53	1.62561e-89	2
NMYC_01,PITX2_Q2	PITX2_Q2,TCF4_Q5	4.0306e-62	2.17833e-89	2
EFC_Q6,TITF1_Q3	EFC_Q6,TITF1_Q3	2.59856e-42	3.85979e-89	2
CACCCBINDINGFACTOR_Q6,SP1_Q6	CACCCBINDINGFACTOR_Q6,SP1_Q6	1.07656e-44	4.15493e-89	1
MEF2_Q6_01,STAT_01	MEF2_Q6_01,STAT_01	3.44854e-60	4.226e-89	2
PAX_Q6,SP1_Q6	PAX_Q6,SP1_Q6	2.87001e-213	4.45975e-89	3
BACH2_01,GATA1_02	BACH2_01,GATA3_02	1.5556e-72	7.67657e-89	2
CDX2_Q5,VMYB_01	CDX2_Q5,VMYB_01	0	7.98568e-89	3
PITX2_Q2,POU1F1_Q6	PITX2_Q2,POU1F1_Q6	1.70339e-50	1.04428e-88	2
DEC_Q1,VMAF_01	DEC_Q1,VMAF_01	2.48854e-65	1.42658e-88	3
CDPCR1_01,GATA1_03	CDPCR1_01,GATA1_03	7.53233e-53	1.65293e-88	2
SREBP1_02,TFIIA_Q6	SREBP_Q3,TFIIA_Q6	3.44673e-60	1.855e-88	2
CDPCR3HD_01,CDX2_Q5	CDPCR3HD_01,CDX2_Q5	1.77036e-43	2.07012e-88	2
CREBP1_01,PBX_Q3	HLF_01,PBX_Q3	4.21245e-140	2.77454e-88	2
DEAF1_01,MAZ_Q6	DEAF1_01,MAZ_Q6	1.5236e-36	3.31933e-88	1
CP2_01,PAX9_B	CP2_01,PAX9_B	2.54733e-48	4.49107e-88	3
HNF3B_01,PAX6_01	HNF3B_01,PAX6_01	1.17131e-71	4.56133e-88	2
CDC5_01,ELF1_Q6	CDC5_01,ELF1_Q6	5.14602e-85	7.91992e-88	2
ATF_01,NKX25_02	AP1_Q4,NKX25_02	2.5618e-40	9.64797e-88	2
CDC5_01,MTATA_B	CDC5_01,MTATA_B	5.98654e-58	1.04471e-87	2
BACH2_01,CDC5_01	BACH2_01,CDC5_01	4.87928e-75	1.10307e-87	2
CDPCR1_01,CHOP_01	CDPCR1_01,CHOP_01	5.27763e-57	1.12179e-87	2
FOXP3_Q4,IPF1_Q4	FOXP3_Q4,IPF1_Q4	1.42917e-49	1.22286e-87	2
HFH3_01,TATA_C	HFH3_01,TATA_C	4.19378e-24	2.08217e-87	2
DEC_Q1,HNF3B_01	DEC_Q1,HNF3B_01	2.2659e-99	2.28974e-87	3
AFP1_Q6,TEF_Q6	AFP1_Q6,TEF_Q6	2.06666e-32	2.71699e-87	2
CEBPGAMMA_Q6,SF1_Q6	CEBPGAMMA_Q6,SF1_Q6	9.78107e-97	2.73006e-87	3
ATF_01,IPF1_Q4_01	AP1_Q4,IPF1_Q4_01	3.74853e-41	3.04755e-87	2
FREAC7_01,HFH3_01	FREAC7_01,HFH3_01	8.93439e-16	4.37305e-87	2
OCT1_Q6,SEF1_C	COREBINDINGFACTOR_Q6,OCT1_Q6	5.40118e-39	4.93819e-87	2
POU1F1_Q6,TITF1_Q3	POU1F1_Q6,TITF1_Q3	4.42519e-75	5.46918e-87	2
GLI_Q2,NFKAPPAB_01	GLI_Q2,NFKB_Q6_01	2.99026e-49	8.2941e-87	2
POU1F1_Q6,XFD1_01	POU1F1_Q6,XFD1_01	4.29183e-48	1.35566e-86	2
FOX_Q2,MYOD_01	FOX_Q2,MYOD_01	7.55115e-156	2.10363e-86	3
CEBPB_01,GATA1_03	CEBPB_01,GATA1_03	7.61538e-50	3.17384e-86	2
PAX3_B,TFIIA_Q6	PAX3_B,TFIIA_Q6	3.5145e-237	3.91447e-86	3
CART1_01,HNF3B_01	CART1_01,HNF3B_01	8.99403e-24	4.27241e-86	2
DEC_Q1,MAZR_01	DEC_Q1,MAZR_01	1.35394e-90	4.36269e-86	3
CREBP1_01,NKX25_02	HLF_01,NKX25_02	1.0673e-44	4.85082e-86	2
FOXP3_Q4,XFD1_01	FOXP3_Q4,XFD1_01	9.67527e-34	5.85003e-86	2
ATF_01,KROX_Q6	CREB_02,KROX_Q6	1.85448e-73	9.33222e-86	1
SMAD4_Q6,TBX5_02	SMAD4_Q6,TBX5_02	6.69935e-47	1.29229e-85	2
E2F_01,IRF7_01	E2F_Q6,IRF7_01	9.94303e-275	2.44753e-85	3
MAZ_Q6,YY1_02	MAZ_Q6,NFMUE1_Q6	4.01174e-24	3.07e-85	1
MINI20_B,TFIIA_Q6	MINI20_B,TFIIA_Q6	1.35988e-227	4.23869e-85	3
EFC_Q6,SP1_Q6	EFC_Q6,SP1_Q6	0	5.0595e-85	3
ELF1_Q6,POU1F1_Q6	ELF1_Q6,POU1F1_Q6	4.25565e-64	5.07038e-85	2
ELF1_Q6,TBX5_02	ELF1_Q6,TBX5_02	3.54694e-34	5.46992e-85	2
ATF_01,MINI20_B	CREB_02,MINI20_B	3.45473e-63	6.61714e-85	1
FOXJ2_02,IPF1_Q4	FOXJ2_02,IPF1_Q4	1.09292e-37	6.63519e-85	2
PBX_Q3,PITX2_Q2	PBX_Q3,PITX2_Q2	3.7186e-48	6.63519e-85	2
CEBPDELTA_Q6,PITX2_Q2	CEBPDELTA_Q6,PITX2_Q2	5.81903e-70	7.19595e-85	2
CEBPDELTA_Q6,PAX_Q6	CEBPDELTA_Q6,PAX_Q6	3.04971e-121	7.52834e-85	2
CEBPDELTA_Q6,FREAC7_01	CEBPDELTA_Q6,FREAC7_01	3.09314e-34	9.61016e-85	2
IPF1_Q4,OCT1_06	IPF1_Q4,OCT1_06	1.39298e-25	1.03638e-84	2
CDPCR1_01,MTATA_B	CDPCR1_01,MTATA_B	7.35842e-52	1.74005e-84	2
HNF3B_01,IPF1_Q4	HNF3B_01,IPF1_Q4	2.20857e-35	1.78504e-84	2
CDPCR1_01,SREBP1_02	CDPCR1_01,SREBP_Q3	1.52559e-123	1.89012e-84	2
HIF1_Q5,MAZ_Q6	HIF1_Q5,MAZ_Q6	1.12034e-62	1.95389e-84	3
BACH2_01,HNF1_C	BACH2_01,HNF1_C	8.24402e-48	3.60068e-84	2
CDC5_01,DEC_Q1	CDC5_01,DEC_Q1	5.38711e-243	4.96083e-84	3
CART1_01,CDC5_01	CART1_01,CDC5_01	1.76633e-26	6.0537e-84	2
HNF1_Q6,NFKAPPAB_01	HNF1_Q6,NFKB_Q6_01	0	6.1238e-84	3
GLI_Q2,NMYC_01	GLI_Q2,HNF4_DR1_Q3	2.96216e-35	8.06046e-84	2
PBX_Q3,SMAD4_Q6	PBX_Q3,SMAD4_Q6	8.8327e-114	8.91388e-84	2
ETS2_B,MYOD_01	ETS2_B,MYOD_01	5.26537e-21	1.02295e-83	2
BACH2_01,NKX25_01	BACH2_01,NKX25_01	2.47178e-61	1.04237e-83	2
HNF1_C,IPF1_Q4	HNF1_C,IPF1_Q4	4.96378e-29	1.25212e-83	2
MINI20_B,SP3_Q3	MINI20_B,SP3_Q3	1.08949e-51	1.27313e-83	3
BRN2_01,TATA_C	BRN2_01,TATA_C	1.82126e-34	2.79296e-83	2
ATF_01,SMAD3_Q6	AP1_Q4,SMAD3_Q6	6.1346e-108	2.84804e-83	2
OCT1_05,OCT1_Q6	OCT1_05,OCT1_Q6	3.10633e-20	2.85651e-83	2
NKX25_02,SOX9_B1	NKX25_02,SOX9_B1	6.81879e-67	3.56554e-83	2
ELF1_Q6,MYOD_01	ELF1_Q6,MYOD_01	6.68799e-27	3.94942e-83	2
HNF1_01,NKX25_02	HNF1_01,NKX25_02	1.11761e-39	5.05393e-83	2
EVI1_04,TGIF_01	EVI1_04,TGIF_01	4.00442e-60	5.93419e-83	2
IPF1_Q4_01,TATA_C	IPF1_Q4_01,TATA_C	5.27663e-35	6.381e-83	2
NMYC_01,PAX6_01	PAX6_01,TCF4_Q5	1.68614e-44	7.33447e-83	2
OCT1_Q6,XFD1_01	OCT1_Q6,XFD1_01	1.25819e-40	1.09243e-82	2
OCT1_06,POU6F1_01	OCT1_06,POU6F1_01	6.87932e-20	1.29465e-82	2
CDX2_Q5,ETS2_B	CDX2_Q5,ETS2_B	3.33864e-70	1.54298e-82	3
GATA1_02,HP1SITEFACTOR_Q6	GATA3_02,HP1SITEFACTOR_Q6	5.80441e-56	3.96237e-82	2
CEBPDELTA_Q6,HP1SITEFACTOR_Q6	CEBPDELTA_Q6,HP1SITEFACTOR_Q6	2.87432e-49	4.14649e-82	2
CEBPDELTA_Q6,NFY_Q6	CAAT_01,CEBPDELTA_Q6	2.46225e-60	4.5168e-82	3
CHOP_01,FOXP3_Q4	CHOP_01,FOXP3_Q4	6.04006e-36	5.25561e-82	2
CEBPDELTA_Q6,XFD2_01	CEBPDELTA_Q6,XFD2_01	8.25395e-34	5.27671e-82	2
HNF1_C,HP1SITEFACTOR_Q6	HNF1_C,HP1SITEFACTOR_Q6	4.38448e-42	5.95407e-82	2
ATF_01,HNF1_C	AP1_Q4,HNF1_C	2.56926e-39	1.00485e-81	2
AMEF2_Q6,IPF1_Q4_01	IPF1_Q4_01,MMEF2_Q6	1.73088e-44	1.03716e-81	2
ISRE_01,TATA_C	IRF_Q6_01,TATA_C	4.07851e-17	1.23868e-81	2
CDX2_Q5,GFI1_01	CDX2_Q5,GFI1_01	2.76085e-63	1.2973e-81	2
MRF2_01,SOX9_B1	MRF2_01,SOX9_B1	3.06924e-50	2.28043e-81	2
COMP1_01,TFIIA_Q6	COMP1_01,TFIIA_Q6	2.58393e-80	2.60883e-81	2
CEBPGAMMA_Q6,CHX10_01	CEBPGAMMA_Q6,CHX10_01	8.84776e-21	3.02572e-81	2
CDPCR1_01,ETS2_B	CDPCR1_01,ETS2_B	2.1742e-69	3.50606e-81	3
ELK1_01,ELK1_01	NRF2_01,NRF2_01	3.85672e-51	4.50974e-81	3
CDPCR1_01,LHX3_01	CDPCR1_01,LHX3_01	1.33668e-28	4.85865e-81	2
BRN2_01,ISRE_01	BRN2_01,IRF_Q6_01	1.17931e-21	7.93604e-81	2
KROX_Q6,PAX3_B	KROX_Q6,PAX3_B	3.1812e-108	9.06618e-81	1
NKX3A_01,NKX3A_01	NKX3A_01,NKX3A_01	1.83926e-23	1.02496e-80	2
NMYC_01,PADS_C	HNF4_DR1_Q3,PADS_C	5.8393e-49	1.06127e-80	2
FREAC7_01,HNF1_C	FREAC7_01,HNF1_C	9.28772e-37	1.47506e-80	2
OCT1_06,XFD2_01	OCT1_06,XFD2_01	3.29458e-30	2.08836e-80	2
HFH1_01,MEF2_Q6_01	HFH1_01,MEF2_Q6_01	6.27405e-37	2.56661e-80	2
MAZR_01,NFY_Q6	CAAT_01,MAZR_01	1.69519e-109	2.92664e-80	1
NMYC_01,SRF_Q4	HNF4_Q6_01,SRF_Q5_01	5.70649e-41	3.32677e-80	2
FOX_Q2,OCT1_05	FOX_Q2,OCT1_05	8.62584e-22	3.93467e-80	2
RREB1_01,SP1_Q6	RREB1_01,SP1_Q6	2.7685e-22	4.75196e-80	3
MAZ_Q6,NRF1_Q6	MAZ_Q6,NRF1_Q6	3.62948e-36	7.09824e-80	3
NKX25_01,NKX25_01	NKX25_01,NKX25_01	4.66101e-51	7.33932e-80	2
CDX2_Q5,SP1_Q6	CDX2_Q5,SP1_Q6	0	7.6302e-80	3
POU1F1_Q6,TBX5_02	POU1F1_Q6,TBX5_02	3.1687e-195	8.20541e-80	3
CEBPDELTA_Q6,NFKAPPAB_01	CEBPDELTA_Q6,NFKB_Q6_01	2.41798e-288	8.93384e-80	3
FOX_Q2,SMAD3_Q6	FOX_Q2,SMAD3_Q6	3.0858e-124	1.14643e-79	3
GATA1_02,NKX3A_01	GATA3_02,NKX3A_01	7.47947e-40	1.40257e-79	2
CEBPGAMMA_Q6,FOXO1_02	CEBPGAMMA_Q6,FOXO1_02	1.20206e-35	1.60581e-79	2
AMEF2_Q6,XFD2_01	MMEF2_Q6,XFD2_01	2.98551e-17	1.67753e-79	2
HFH3_01,HNF1_01	FOXJ2_01,HNF1_01	1.13498e-30	1.69359e-79	2
ACAAT_B,NFY_Q6	ACAAT_B,CAAT_01	7.61372e-33	2.51333e-79	1
MYOD_01,NKX25_01	MYOD_01,NKX25_01	5.17014e-67	3.8252e-79	2
PBX_Q3,TATA_C	PBX_Q3,TATA_C	9.12651e-42	4.2244e-79	2
E2F_01,HIF1_Q5	E2F_Q6,HIF1_Q5	2.71482e-117	5.45897e-79	1
CREBP1_01,HNF1_C	HLF_01,HNF1_C	2.70533e-47	5.82565e-79	2
CEBPGAMMA_Q6,CP2_01	CEBPGAMMA_Q6,CP2_01	0	9.90717e-79	3
HNF1_01,OCT1_06	HNF1_01,OCT1_06	1.39479e-40	1.03078e-78	2
HFH8_01,HNF3B_01	HFH8_01,HNF3B_01	1.22907e-17	1.08324e-78	2
BRN2_01,FREAC7_01	BRN2_01,FREAC7_01	9.54498e-23	1.2952e-78	2
CDPCR1_01,PAX3_B	CDPCR1_01,PAX3_B	7.9057e-267	1.51022e-78	3
ISRE_01,MRF2_01	IRF_Q6_01,MRF2_01	3.67332e-33	1.75491e-78	2
CDPCR1_01,VMYB_01	CDPCR1_01,VMYB_01	1.53583e-186	1.9153e-78	3
TFIIA_Q6,XFD2_01	TFIIA_Q6,XFD2_01	6.76076e-62	1.91925e-78	2
IK1_01,NFKAPPAB_01	IK1_01,NFKB_Q6_01	1.8791e-65	2.70533e-78	2
OCT1_06,TITF1_Q3	OCT1_06,TITF1_Q3	7.51553e-48	3.6879e-78	2
GATA4_Q3,SP1_Q6	GATA4_Q3,SP1_Q6	0	4.89208e-78	3
PBX_Q3,ZTA_Q2	PBX_Q3,ZTA_Q2	9.89906e-28	6.0034e-78	2
HNF3B_01,SEF1_C	COREBINDINGFACTOR_Q6,HNF3B_01	9.68929e-27	7.10066e-78	2
MYOD_01,OCT1_Q6	MYOD_01,OCT1_Q6	1.17647e-138	7.99027e-78	3
FOXJ2_02,XFD1_01	FOXJ2_02,XFD1_01	3.74314e-27	1.03398e-77	2
AFP1_Q6,HNF1_C	AFP1_Q6,HNF1_C	2.39396e-24	1.14983e-77	2
PBX_Q3,STAT_01	PBX_Q3,STAT_01	4.93154e-51	1.26305e-77	2
AREB6_03,MYOD_01	AREB6_03,MYOD_01	3.22048e-21	1.40629e-77	2
EVI1_04,SRF_Q4	EVI1_04,SRF_Q5_01	9.4837e-101	1.80297e-77	2
CDPCR3HD_01,EVI1_04	CDPCR3HD_01,EVI1_04	9.6428e-38	2.36834e-77	2
LHX3_01,OCT1_06	LHX3_01,OCT1_06	3.204e-31	3.27412e-77	2
NKX25_02,XFD2_01	NKX25_02,XFD2_01	2.61036e-48	3.42363e-77	2
DEC_Q1,KROX_Q6	DEC_Q1,KROX_Q6	1.32309e-180	3.48505e-77	1
CDC5_01,PAX6_01	CDC5_01,PAX6_01	1.02575e-87	3.65508e-77	2
SEF1_C,TBX5_02	COREBINDINGFACTOR_Q6,TBX5_02	1.69962e-78	4.21167e-77	2
CEBPDELTA_Q6,ELF1_Q6	CEBPDELTA_Q6,ELF1_Q6	8.01383e-55	9.95195e-77	2
CP2_01,VMYB_01	CP2_01,VMYB_01	7.73762e-65	1.12244e-76	3
CEBPB_01,SREBP1_02	CEBPB_01,SREBP_Q3	2.39486e-132	1.43201e-76	2
GATA1_02,PITX2_Q2	GATA3_02,PITX2_Q2	1.09026e-85	1.62856e-76	2
CDX2_Q5,RSRFC4_01	CDX2_Q5,MEF2_02	1.71537e-27	2.67061e-76	2
MEF2_Q6_01,OCT1_05	MEF2_Q6_01,OCT1_05	1.07302e-31	2.99489e-76	2
FOXJ2_02,POU6F1_01	FOXJ2_02,POU6F1_01	3.13395e-25	3.06293e-76	2
AREB6_01,GATA4_Q3	AREB6_01,GATA4_Q3	2.76485e-50	3.68686e-76	3
AFP1_Q6,GATA1_02	AFP1_Q6,GATA3_02	3.88689e-39	4.68372e-76	2
E2F_01,OLF1_01	E2F_Q6,EBF_Q6	1.39172e-84	6.13907e-76	3
CDPCR1_01,MAZ_Q6	CDPCR1_01,MAZ_Q6	0	7.10625e-76	3
PAX6_01,TFIIA_Q6	PAX6_01,TFIIA_Q6	7.25555e-82	8.1742e-76	2
HES1_Q2,KROX_Q6	HES1_Q2,KROX_Q6	1.366e-81	8.9035e-76	1
CART1_01,POU1F1_Q6	CART1_01,POU1F1_Q6	3.19504e-21	9.25821e-76	2
HP1SITEFACTOR_Q6,TEF_Q6	HP1SITEFACTOR_Q6,TEF_Q6	2.5481e-28	1.07614e-75	2
POU6F1_01,TEF_Q6	POU6F1_01,TEF_Q6	9.35479e-22	1.1285e-75	2
OCT1_06,XFD1_01	OCT1_06,XFD1_01	3.60341e-29	1.14426e-75	2
FREAC7_01,PBX_Q3	FREAC7_01,PBX_Q3	1.74208e-120	1.46732e-75	2
IK1_01,TFIIA_Q6	IK1_01,TFIIA_Q6	7.35875e-34	1.53816e-75	2
NMYC_01,PAX9_B	MYCMAX_B,PAX9_B	1.9293e-43	1.65883e-75	3
BACH2_01,SMAD4_Q6	BACH2_01,SMAD4_Q6	6.28545e-79	1.86797e-75	3
HNF1_C,OCT1_02	HNF1_C,OCT1_02	7.18861e-19	2.29333e-75	2
HP1SITEFACTOR_Q6,PBX_Q3	HP1SITEFACTOR_Q6,PBX_Q3	7.62502e-84	2.74026e-75	2
BRN2_01,OCT1_02	BRN2_01,OCT1_02	1.78963e-19	2.87778e-75	2
HFH8_01,MEF2_Q6_01	HFH8_01,MEF2_Q6_01	2.64205e-36	3.21762e-75	2
ELK1_01,KROX_Q6	KROX_Q6,NRF2_01	1.35785e-40	4.23668e-75	1
CEBPB_01,VMYB_01	CEBPB_01,VMYB_01	2.72084e-250	4.87062e-75	3
CDC5_01,E2F_01	CDC5_01,E2F_Q6	0	5.74368e-75	3
CEBPB_01,ETS2_B	CEBPB_01,ETS2_B	5.44513e-38	5.93084e-75	2
FOXJ2_02,HNF1_01	FOXJ2_02,HNF1_01	1.01335e-52	1.48737e-74	2
EFC_Q6,TATA_C	EFC_Q6,TATA_C	6.79347e-45	2.18761e-74	2
CEBPB_01,SRF_Q4	CEBPB_01,SRF_Q5_01	1.91009e-70	3.08979e-74	2
SMAD3_Q6,SP3_Q3	SMAD3_Q6,SP3_Q3	3.29231e-82	5.26379e-74	3
CEBPDELTA_Q6,OCT1_02	CEBPDELTA_Q6,OCT1_02	2.72787e-22	6.522e-74	2
CDPCR1_01,XFD3_01	CDPCR1_01,XFD3_01	1.56421e-29	6.80777e-74	2
NFKAPPAB50_01,SP1_Q6	NFKAPPAB50_01,SP1_Q6	6.43721e-30	7.68657e-74	3
E2F_01,SRF_Q4	E2F_Q6,SRF_Q5_01	7.90593e-123	8.14014e-74	2
CDPCR1_01,ELK1_01	CDPCR1_01,ETS1_B	3.02034e-83	8.49319e-74	3
DEC_Q1,POU1F1_Q6	DEC_Q1,POU1F1_Q6	5.73357e-141	9.69516e-74	3
OCT1_06,TBX5_02	OCT1_06,TBX5_02	6.56857e-146	1.27406e-73	2
FREAC7_01,NMYC_01	FREAC7_01,TCF4_Q5	9.89664e-71	1.60058e-73	2
HNF1_01,IPF1_Q4_01	HNF1_01,IPF1_Q4_01	1.58458e-37	1.73793e-73	2
HFH3_01,IPF1_Q4_01	FOXJ2_01,IPF1_Q4_01	3.93306e-35	1.87548e-73	2
ELK1_01,EVI1_04	ETS1_B,EVI1_04	7.84363e-61	2.09741e-73	3
HNF1_Q6,STAT_01	HNF1_Q6,STAT_01	1.87974e-67	2.59753e-73	2
ETS2_B,FOX_Q2	ETS2_B,FOX_Q2	2.47222e-31	2.91737e-73	2
E2F_01,RFX1_01	E2F_Q6,RFX1_01	2.07197e-70	3.60677e-73	1
CEBPDELTA_Q6,TITF1_Q3	CEBPDELTA_Q6,TITF1_Q3	2.00901e-61	3.81711e-73	2
FOXJ2_02,PITX2_Q2	FOXJ2_02,PITX2_Q2	5.70584e-61	4.13575e-73	2
AMEF2_Q6,FREAC7_01	FREAC7_01,MMEF2_Q6	1.25142e-27	4.57854e-73	2
HP1SITEFACTOR_Q6,OCT1_06	HP1SITEFACTOR_Q6,OCT1_06	3.12436e-31	5.2696e-73	2
FOXP3_Q4,NKX3A_01	FOXP3_Q4,NKX3A_01	5.41528e-37	5.98562e-73	2
ETS2_B,PBX_Q3	ETS2_B,PBX_Q3	1.6746e-27	9.17953e-73	2
HNF1_C,NKX3A_01	HNF1_C,NKX3A_01	1.26196e-31	9.32014e-73	2
HIF1_Q5,NMYC_01	HIF1_Q5,MYCMAX_B	2.71288e-39	9.75263e-73	1
AP2ALPHA_02,NFKAPPAB_01	AP2ALPHA_02,NFKB_Q6_01	7.80403e-38	1.00414e-72	1
CDPCR1_01,XFD1_01	CDPCR1_01,XFD1_01	2.63567e-29	1.17174e-72	2
CP2_01,ELK1_01	CP2_01,NRF2_01	3.80089e-89	1.19493e-72	1
CART1_01,FOXP3_Q4	CART1_01,FOXP3_Q4	1.10556e-27	1.28532e-72	2
ELK1_01,MINI20_B	GABP_B,MINI20_B	1.04615e-30	1.47092e-72	1
HNF3B_01,PAX_Q6	HNF3B_01,PAX_Q6	2.73009e-81	1.70337e-72	3
DEC_Q1,ELF1_Q6	DEC_Q1,ELF1_Q6	5.61487e-36	1.82391e-72	3
ISRE_01,NFKAPPAB_01	IRF_Q6_01,NFKB_Q6_01	1.23967e-62	2.27158e-72	2
CDX2_Q5,ELK1_01	CDX2_Q5,ETS1_B	1.28728e-93	2.70924e-72	3
CEBP_C,EVI1_04	CEBP_C,EVI1_04	3.47155e-49	3.20559e-72	2
CEBPDELTA_Q6,HNF1_01	CEBPDELTA_Q6,HNF1_01	4.44661e-55	3.61255e-72	2
ELF1_Q6,PAX_Q6	ELF1_Q6,PAX_Q6	9.3478e-25	4.05483e-72	2
E2F_01,ETS2_B	E2F_Q6,ETS2_B	1.07109e-157	4.20732e-72	3
GATA1_02,SEF1_C	COREBINDINGFACTOR_Q6,GATA3_02	3.69676e-32	4.97485e-72	2
BRN2_01,CREBP1_01	BRN2_01,HLF_01	5.15473e-35	5.18773e-72	2
GLI_Q2,MYOD_01	GLI_Q2,MYOD_01	2.65052e-26	6.35977e-72	2
CREBP1_01,EFC_Q6	EFC_Q6,HLF_01	5.4252e-60	7.49629e-72	2
CART1_01,TEF_Q6	CART1_01,TEF_Q6	3.00259e-20	8.12407e-72	2
FOX_Q2,MAZR_01	FOX_Q2,MAZR_01	8.42088e-64	1.92326e-71	3
PAX5_01,SP1_Q6	PAX5_01,SP1_Q6	8.24957e-40	1.96787e-71	1
NMYC_01,STAT_01	HNF4_Q6_01,STAT_01	2.04807e-28	1.99738e-71	2
CREBP1_01,HFH3_01	FOXJ2_01,HLF_01	2.47457e-34	2.01832e-71	2
MRF2_01,TATA_C	MRF2_01,TATA_C	1.47108e-39	2.30134e-71	2
PAX3_B,PBX_Q3	PAX3_B,PBX_Q3	5.6453e-149	2.36614e-71	3
POU6F1_01,TFIIA_Q6	POU6F1_01,TFIIA_Q6	5.63811e-69	2.50177e-71	2
IRF7_01,NKX25_02	IRF7_01,NKX25_02	1.81155e-39	2.88661e-71	2
CEBPDELTA_Q6,CHOP_01	CEBPDELTA_Q6,CHOP_01	6.12582e-43	3.589e-71	2
NFKAPPAB_01,PADS_C	NFKB_Q6_01,PADS_C	2.59427e-41	6.21488e-71	3
CDC5_01,S8_01	CDC5_01,S8_01	2.64795e-30	6.27273e-71	2
AMEF2_Q6,HNF1_01	HNF1_01,MMEF2_Q6	3.3715e-30	7.75127e-71	2
ELK1_01,MYOD_01	ETS1_B,MYOD_01	8.1261e-29	9.95752e-71	3
GATA1_03,PBX_Q3	GATA1_03,PBX_Q3	4.90221e-61	1.19523e-70	2
DEC_Q1,SREBP1_02	DEC_Q1,SREBP_Q3	1.21352e-32	1.37144e-70	2
BRN2_01,SOX9_B1	BRN2_01,SOX9_B1	1.52158e-36	1.53148e-70	2
HNF1_C,POU6F1_01	HNF1_C,POU6F1_01	1.81993e-15	1.55708e-70	2
EVI1_04,TBX5_01	EVI1_04,TBX5_01	2.73263e-54	1.85978e-70	2
ARP1_01,GATA4_Q3	ARP1_01,GATA4_Q3	2.41928e-44	5.29888e-70	2
CDC5_01,PITX2_Q2	CDC5_01,PITX2_Q2	1.37423e-88	5.43551e-70	2
FREAC7_01,IPF1_Q4_01	FREAC7_01,IPF1_Q4_01	1.31266e-35	5.72452e-70	2
PAX6_01,POU1F1_Q6	PAX6_01,POU1F1_Q6	1.63796e-41	5.76177e-70	2
NFY_Q6,PAX3_B	CAAT_01,PAX3_B	1.84837e-182	8.07742e-70	1
AFP1_Q6,FOXP3_Q4	AFP1_Q6,FOXP3_Q4	6.69844e-47	8.27241e-70	2
CEBPGAMMA_Q6,FOXO3_01	CEBPGAMMA_Q6,FOXO3_01	1.02603e-17	8.88337e-70	2
MRF2_01,XFD2_01	MRF2_01,XFD2_01	1.01897e-24	8.90005e-70	2
HNF1_C,NKX25_01	HNF1_C,NKX25_01	2.86264e-65	9.08058e-70	2
NMYC_01,XFD2_01	TCF4_Q5,XFD2_01	2.44114e-42	1.70947e-69	2
BACH2_01,ELF1_Q6	BACH2_01,ELF1_Q6	5.19251e-38	2.44505e-69	3
CEBPGAMMA_Q6,RSRFC4_01	CEBPGAMMA_Q6,MEF2_02	7.60084e-28	2.92832e-69	2
ATF_01,NKX25_01	AP1_Q4,NKX25_01	2.88011e-69	3.12988e-69	2
AFP1_Q6,CEBPDELTA_Q6	AFP1_Q6,CEBPDELTA_Q6	9.67088e-43	3.51307e-69	2
ETS2_B,NMYC_01	ETS2_B,HNF4_Q6_01	9.79147e-22	4.26749e-69	2
E2F_01,SREBP1_02	E2F_Q6,SREBP_Q3	1.416e-111	4.52456e-69	2
LHX3_01,POU1F1_Q6	LHX3_01,POU1F1_Q6	9.16e-26	5.00883e-69	2
AMEF2_Q6,NKX3A_01	MMEF2_Q6,NKX3A_01	1.69846e-29	5.94197e-69	2
CDC5_01,PAX_Q6	CDC5_01,PAX_Q6	1.44091e-137	5.97301e-69	3
HNF1_01,HNF1_C	HNF1_01,HNF1_C	3.48558e-36	7.33449e-69	2
COMP1_01,MEF2_Q6_01	COMP1_01,MEF2_Q6_01	4.67165e-43	8.28822e-69	2
FOXP3_Q4,S8_01	FOXP3_Q4,S8_01	4.64136e-30	8.42364e-69	2
POU1F1_Q6,XFD3_01	POU1F1_Q6,XFD3_01	5.24491e-26	1.30936e-68	2
GATA4_Q3,STAT1_01	GATA4_Q3,STAT5A_02	9.34531e-25	1.34472e-68	2
AP4_01,MAZ_Q6	AP4_01,MAZ_Q6	6.34597e-22	2.4207e-68	3
CDX2_Q5,NKX25_Q5	CDX2_Q5,NKX25_Q5	9.95883e-43	2.77518e-68	2
HNF1_01,MRF2_01	HNF1_01,MRF2_01	2.74422e-27	2.84142e-68	2
HFH3_01,TITF1_Q3	FOXJ2_01,TITF1_Q3	2.45381e-27	3.66928e-68	2
HFH3_01,NKX3A_01	HFH3_01,NKX3A_01	6.3064e-15	3.76115e-68	2
FOXO3_01,GATA4_Q3	FOXO3_01,GATA4_Q3	1.44846e-36	3.94923e-68	2
HNF1_Q6,OCT1_05	HNF1_Q6,OCT1_05	1.13694e-27	3.95428e-68	2
CEBPGAMMA_Q6,VMAF_01	CEBPGAMMA_Q6,VMAF_01	5.38358e-264	3.96822e-68	3
MAZ_Q6,VMYB_02	MAZ_Q6,VMYB_02	2.76659e-66	4.34698e-68	1
OCT1_Q6,SMAD3_Q6	OCT1_Q6,SMAD3_Q6	2.28902e-146	4.47098e-68	3
NKX25_02,PAX6_01	NKX25_02,PAX6_01	9.94268e-50	4.52871e-68	2
EVI1_04,VMYB_01	EVI1_04,VMYB_01	0	4.84938e-68	3
CEBPB_01,ELK1_01	CEBPB_01,ETS1_B	1.71398e-58	4.98976e-68	3
TEF_Q6,XFD2_01	TEF_Q6,XFD2_01	2.38517e-34	8.19886e-68	2
GLI_Q2,MAZ_Q6	GLI_Q2,MAZ_Q6	4.08514e-70	8.90231e-68	3
TBX5_02,VMAF_01	TBX5_02,VMAF_01	3.44486e-68	9.04371e-68	2
HNF1_C,TBX5_02	HNF1_C,TBX5_02	5.83781e-120	9.23509e-68	3
PBX_Q3,VMAF_01	PBX_Q3,VMAF_01	2.49966e-121	1.09145e-67	2
E2F_01,HNF1_Q6	E2F_Q6,HNF1_Q6	0	1.18466e-67	3
AMEF2_Q6,CREBP1_01	HLF_01,MMEF2_Q6	1.16885e-50	1.3448e-67	2
NFY_Q6,NKX25_02	CAAT_01,NKX25_02	7.5854e-68	1.39829e-67	3
CDPCR3HD_01,TFIIA_Q6	CDPCR3HD_01,TFIIA_Q6	3.4758e-58	1.5062e-67	2
CEBP_C,TFIIA_Q6	CEBP_C,TFIIA_Q6	1.28305e-76	1.60421e-67	2
TFIIA_Q6,ZTA_Q2	TFIIA_Q6,ZTA_Q2	1.34876e-29	1.66047e-67	2
GATA4_Q3,PAX9_B	GATA4_Q3,PAX9_B	2.25009e-237	2.41721e-67	3
E2F_01,MEF2_Q6_01	E2F_Q6,MEF2_Q6_01	0	2.63121e-67	3
FOX_Q2,GFI1_01	FOX_Q2,GFI1_01	7.21407e-27	3.28963e-67	2
MAZR_01,PAX3_B	MAZR_01,PAX3_B	1.57143e-52	3.51825e-67	1
ELF1_Q6,HNF1_C	ELF1_Q6,HNF1_C	2.47862e-32	4.35282e-67	2
CEBPB_01,CEBP_C	CEBPB_01,CEBP_C	2.48263e-33	5.04419e-67	2
GATA1_03,HNF1_Q6	GATA1_03,HNF1_Q6	3.42942e-38	6.38279e-67	2
NKX25_01,TEF_Q6	NKX25_01,TEF_Q6	1.60458e-58	7.81402e-67	2
AP4_01,SP1_Q6	AP4_01,SP1_Q6	2.34129e-19	8.37387e-67	1
NKX25_02,POU6F1_01	NKX25_02,POU6F1_01	1.55575e-21	8.61053e-67	2
CP2_01,SREBP1_02	CP2_01,SREBP_Q3	9.43611e-39	9.889e-67	2
EVI1_04,NKX61_01	EVI1_04,NKX61_01	1.5204e-25	1.14833e-66	2
HNF1_01,NMYC_01	HNF1_01,TCF4_Q5	1.30906e-58	1.62069e-66	2
MAZ_Q6,NFKAPPAB50_01	MAZ_Q6,NFKAPPAB50_01	6.7508e-27	2.00536e-66	3
CEBPB_01,TGIF_01	CEBPB_01,TGIF_01	1.60685e-41	2.01419e-66	2
AFP1_Q6,NMYC_01	AFP1_Q6,TCF4_Q5	1.12981e-47	2.17692e-66	2
MINI20_B,VMAF_01	MINI20_B,VMAF_01	1.75789e-43	2.55431e-66	3
BACH2_01,IPF1_Q4_01	BACH2_01,IPF1_Q4_01	1.94634e-39	3.08974e-66	2
HES1_Q2,TFIIA_Q6	HES1_Q2,TFIIA_Q6	2.62603e-130	3.29368e-66	2
COMP1_01,OCT1_Q6	COMP1_01,OCT1_Q6	1.9227e-35	3.79153e-66	2
ATF1_Q6,E2F_01	ATF1_Q6,E2F_Q6	4.19549e-75	3.90447e-66	1
CEBPB_01,CP2_01	CEBPB_01,CP2_01	0	4.36609e-66	3
CEBPGAMMA_Q6,NFE2_01	CEBPGAMMA_Q6,NFE2_01	6.45552e-77	4.43959e-66	3
CDC5_01,SEF1_C	CDC5_01,COREBINDINGFACTOR_Q6	6.77453e-51	4.95153e-66	2
GATA1_02,PAX_Q6	GATA3_02,PAX_Q6	1.12164e-135	4.97622e-66	3
NKX25_02,SEF1_C	COREBINDINGFACTOR_Q6,NKX25_02	8.50359e-24	1.19099e-65	2
BRN2_01,NKX3A_01	BRN2_01,NKX3A_01	4.37298e-20	1.36217e-65	2
MINI20_B,PBX_Q3	MINI20_B,PBX_Q3	3.88375e-173	1.4322e-65	3
MAZR_01,SMAD4_Q6	MAZR_01,SMAD4_Q6	2.84738e-27	1.50944e-65	3
HNF3B_01,S8_01	HNF3B_01,S8_01	2.59732e-24	1.75003e-65	2
CEBPB_01,HFH1_01	CEBPB_01,HFH1_01	5.42365e-27	1.86941e-65	2
SP3_Q3,TBX5_02	SP3_Q3,TBX5_02	5.31952e-87	1.87353e-65	2
GATA1_03,OCT1_Q6	GATA1_03,OCT1_Q6	4.94585e-31	1.95627e-65	2
ATATA_B,MEF2_Q6_01	ATATA_B,MEF2_Q6_01	9.68929e-27	2.44875e-65	2
AREB6_03,SP1_Q6	AREB6_03,SP1_Q6	3.63322e-52	2.66648e-65	3
CDC5_01,XFD1_01	CDC5_01,XFD1_01	1.90405e-42	2.99564e-65	2
CDPCR1_01,IK1_01	CDPCR1_01,IK1_01	4.4147e-32	3.76485e-65	2
NKX3A_01,TFIIA_Q6	NKX3A_01,TFIIA_Q6	7.98437e-120	4.36067e-65	2
PADS_C,PBX_Q3	PADS_C,PBX_Q3	3.10584e-45	4.55418e-65	2
CDC5_01,IPF1_Q4	CDC5_01,IPF1_Q4	3.25055e-51	4.60919e-65	2
HNF1_C,TITF1_Q3	HNF1_C,TITF1_Q3	3.25317e-38	5.64759e-65	2
TEF_Q6,XFD1_01	TEF_Q6,XFD1_01	4.3981e-35	6.00686e-65	2
DEC_Q1,HES1_Q2	DEC_Q1,HES1_Q2	6.77199e-94	6.65112e-65	3
CDPCR3HD_01,NFKAPPAB_01	CDPCR3HD_01,NFKB_Q6_01	4.23565e-90	6.94671e-65	2
RFX1_01,SP1_Q6	RFX1_01,SP1_Q6	1.67044e-83	7.0504e-65	1
HP1SITEFACTOR_Q6,TATA_C	HP1SITEFACTOR_Q6,TATA_C	2.94122e-20	1.37941e-64	2
LPOLYA_B,PBX_Q3	LPOLYA_B,PBX_Q3	1.12231e-56	1.80322e-64	2
GFI1_01,HNF1_Q6	GFI1_01,HNF1_Q6	7.66396e-29	2.44095e-64	2
MRF2_01,PITX2_Q2	MRF2_01,PITX2_Q2	5.04283e-45	2.63875e-64	2
GATA4_Q3,RFX1_02	GATA4_Q3,RFX1_02	1.19589e-116	2.7677e-64	3
EVI1_04,GFI1_01	EVI1_04,GFI1_01	7.1308e-63	4.14858e-64	2
DEC_Q1,OCT1_06	DEC_Q1,OCT1_06	4.09384e-119	4.65327e-64	3
FOXJ2_02,TITF1_Q3	FOXJ2_02,TITF1_Q3	7.36675e-49	5.19653e-64	2
OCT1_06,PITX2_Q2	OCT1_06,PITX2_Q2	2.45049e-67	5.43752e-64	2
EFC_Q6,MAZR_01	EFC_Q6,MAZR_01	3.24703e-118	6.02207e-64	3
CP2_01,OLF1_01	CP2_01,EBF_Q6	6.02734e-25	7.77264e-64	2
GATA4_Q3,IK3_01	GATA4_Q3,IK3_01	6.68672e-73	7.83034e-64	2
GATA1_03,TFIIA_Q6	GATA1_03,TFIIA_Q6	1.17679e-68	8.1976e-64	2
E2F_01,PADS_C	E2F_Q6,PADS_C	1.36451e-121	8.60265e-64	2
PBX_Q3,VMYB_01	PBX_Q3,VMYB_01	2.12596e-149	1.78606e-63	2
IPF1_Q4,NMYC_01	IPF1_Q4,TCF4_Q5	2.8397e-63	2.58265e-63	2
CDC5_01,LHX3_01	CDC5_01,LHX3_01	2.06177e-26	2.58476e-63	2
E2F_01,HNF3B_01	E2F_Q6,HNF3B_01	0	2.7397e-63	3
E2F_01,ISRE_01	E2F_Q6,IRF_Q6_01	7.0332e-242	2.74915e-63	3
HES1_Q2,PBX_Q3	HES1_Q2,PBX_Q3	2.64108e-87	2.94743e-63	2
HNF3B_01,LHX3_01	HNF3B_01,LHX3_01	1.74145e-21	2.99212e-63	2
CEBPGAMMA_Q6,OCT1_01	CEBPGAMMA_Q6,OCT_C	3.29078e-42	3.05489e-63	2
FOXJ2_02,SP1_Q6	FOXJ2_02,SP1_Q6	0	3.33665e-63	3
BARBIE_01,GATA4_Q3	BARBIE_01,GATA4_Q3	6.64278e-32	4.29081e-63	2
MEF2_Q6_01,SMAD3_Q6	MEF2_Q6_01,SMAD3_Q6	2.54789e-131	4.53108e-63	3
SEF1_C,SEF1_C	COREBINDINGFACTOR_Q6,COREBINDINGFACTOR_Q6	4.09548e-17	4.61512e-63	2
IK3_01,NFKAPPAB_01	IK3_01,NFKB_Q6_01	4.97546e-35	6.45533e-63	2
DEC_Q1,IRF7_01	DEC_Q1,IRF7_01	9.92273e-39	6.84029e-63	2
ATATA_B,EVI1_04	ATATA_B,EVI1_04	3.42555e-34	9.82812e-63	2
BRN2_01,XFD2_01	BRN2_01,XFD2_01	1.35261e-18	1.34882e-62	2
FOXP3_Q4,LHX3_01	FOXP3_Q4,LHX3_01	7.72412e-17	1.52855e-62	2
CDPCR1_01,OCT1_05	CDPCR1_01,OCT1_05	1.24592e-21	1.79128e-62	2
CDC5_01,XFD3_01	CDC5_01,XFD3_01	1.09053e-28	2.48524e-62	2
CDPCR1_01,CEBP_C	CDPCR1_01,CEBP_C	1.01041e-25	3.12038e-62	2
COMP1_01,PBX_Q3	COMP1_01,PBX_Q3	4.145e-70	3.58975e-62	2
MTATA_B,POU1F1_Q6	MTATA_B,POU1F1_Q6	1.57268e-21	3.68403e-62	2
ELF1_Q6,ISRE_01	ELF1_Q6,IRF_Q6_01	4.08734e-20	3.89856e-62	2
ATF_01,PAX_Q6	AP1_Q4,PAX_Q6	1.07208e-81	4.90973e-62	2
ATF_01,ISRE_01	AP1_Q4,IRF_Q6_01	5.75989e-19	5.75039e-62	2
GATA4_Q3,MYOGNF1_01	GATA4_Q3,MYOGNF1_01	2.17848e-45	5.76091e-62	2
GATA1_02,LHX3_01	GATA3_02,LHX3_01	2.97027e-23	6.44377e-62	2
ATF1_Q6,MAZ_Q6	ATF1_Q6,MAZ_Q6	1.82478e-48	6.82088e-62	1
E2F_01,RFX1_02	E2F_Q6,RFX1_02	5.03557e-51	6.97834e-62	1
PAX6_01,TEF_Q6	PAX6_01,TEF_Q6	5.04266e-33	9.06968e-62	2
HFH3_01,OCT1_02	FOXJ2_01,OCT1_02	5.65592e-20	1.46621e-61	2
CEBPDELTA_Q6,E2F_01	CEBPDELTA_Q6,E2F_Q6	0	1.60275e-61	3
OLF1_01,TBX5_02	EBF_Q6,TBX5_02	2.53375e-18	1.62151e-61	2
NMYC_01,VMYB_01	HNF4_Q6_01,VMYB_01	2.20062e-136	2.09509e-61	2
EVI1_04,SP1_Q6	EVI1_04,SP1_Q6	0	2.77394e-61	3
E2F_01,GATA1_02	E2F_Q6,GATA3_02	0	2.92327e-61	3
CHOP_01,PBX_Q3	CHOP_01,PBX_Q3	2.95988e-57	2.93577e-61	2
CHX10_01,GATA4_Q3	CHX10_01,GATA4_Q3	1.55821e-62	3.214e-61	2
OCT1_Q6,XFD3_01	OCT1_Q6,XFD3_01	3.42329e-20	3.52548e-61	2
CDPCR1_01,SMAD4_Q6	CDPCR1_01,SMAD4_Q6	2.19045e-126	4.10792e-61	3
CEBPGAMMA_Q6,PAX3_B	CEBPGAMMA_Q6,PAX3_B	0	4.258e-61	3
CDPCR1_01,HNF6_Q6	CDPCR1_01,HNF6_Q6	7.48479e-36	4.26262e-61	2
SMAD4_Q6,VMAF_01	SMAD4_Q6,VMAF_01	2.37442e-23	4.35291e-61	3
TFIIA_Q6,TGIF_01	TFIIA_Q6,TGIF_01	1.0396e-31	4.50916e-61	2
EFC_Q6,SEF1_C	COREBINDINGFACTOR_Q6,EFC_Q6	3.55801e-72	4.51398e-61	2
ATF_01,HES1_Q2	CREB_02,HES1_Q2	4.80337e-34	4.73079e-61	1
MTATA_B,TFIIA_Q6	MTATA_B,TFIIA_Q6	2.03667e-62	6.79713e-61	2
CDPCR1_01,VMAF_01	CDPCR1_01,VMAF_01	4.46562e-123	6.82607e-61	2
CREBP1_01,ISRE_01	HLF_01,IRF_Q6_01	1.03024e-32	8.76319e-61	2
IPF1_Q4_01,ISRE_01	IPF1_Q4_01,IRF_Q6_01	6.45121e-27	8.79456e-61	2
MTATA_B,OCT1_Q6	MTATA_B,OCT1_Q6	2.95392e-24	1.0747e-60	3
MAZR_01,PAX_Q6	MAZR_01,PAX_Q6	9.97017e-38	1.09733e-60	3
ATF_01,IRF7_01	AP1_Q4,IRF7_01	1.33422e-36	1.14725e-60	2
SREBP1_02,TBX5_02	SREBP_Q3,TBX5_02	9.8861e-42	1.24448e-60	2
KROX_Q6,SMAD4_Q6	KROX_Q6,SMAD4_Q6	9.17277e-70	1.26206e-60	1
HES1_Q2,PAX3_B	HES1_Q2,PAX3_B	2.96641e-50	1.3355e-60	3
CDC5_01,NFKAPPAB_01	CDC5_01,NFKB_Q6_01	0	1.35548e-60	3
CDPCR1_01,SRF_Q4	CDPCR1_01,SRF_Q5_01	6.17639e-69	1.61384e-60	3
CREBP1_01,CREBP1_01	HLF_01,HLF_01	9.95374e-33	2.00109e-60	2
CHOP_01,NMYC_01	CHOP_01,HNF4_Q6_01	4.68798e-82	2.02783e-60	2
CEBPB_01,ZTA_Q2	CEBPB_01,ZTA_Q2	3.82259e-33	2.12509e-60	2
OCT1_06,S8_01	OCT1_06,S8_01	4.21423e-29	2.19157e-60	2
NKX25_01,PAX_Q6	NKX25_01,PAX_Q6	6.64794e-81	2.55786e-60	2
GATA4_Q3,RORA1_01	GATA4_Q3,RORA1_01	1.9163e-23	3.93686e-60	3
GATA4_Q3,HSF1_Q6	GATA4_Q3,HSF1_Q6	1.93707e-12	4.45112e-60	2
HNF1_01,TATA_C	HNF1_01,TATA_C	7.55791e-29	5.59505e-60	2
OCT1_02,PBX_Q3	OCT1_02,PBX_Q3	6.34428e-65	6.04304e-60	3
NKX3A_01,NMYC_01	NKX3A_01,TCF4_Q5	2.0201e-79	6.41211e-60	2
NKX25_02,XFD1_01	NKX25_02,XFD1_01	6.1393e-27	6.85938e-60	2
ELK1_01,TBX5_02	ELK1_01,TBX5_02	2.08727e-34	8.75558e-60	3
GATA1_03,MEF2_Q6_01	GATA1_03,MEF2_Q6_01	1.60686e-36	8.76389e-60	2
HNF1_C,PITX2_Q2	HNF1_C,PITX2_Q2	3.97081e-54	8.99214e-60	2
HFH1_01,POU1F1_Q6	HFH1_01,POU1F1_Q6	2.37972e-20	1.26555e-59	2
DEC_Q1,IPF1_Q4_01	DEC_Q1,IPF1_Q4_01	4.05812e-69	1.39813e-59	2
NFY_Q6,SMAD4_Q6	CAAT_01,SMAD4_Q6	4.05998e-82	1.41901e-59	1
CEBPGAMMA_Q6,KROX_Q6	CEBPGAMMA_Q6,KROX_Q6	0	1.67176e-59	3
CDPCR3HD_01,E2F_01	CDPCR3HD_01,E2F_Q6	6.4923e-162	1.75315e-59	3
GATA1_02,XFD3_01	GATA3_02,XFD3_01	1.26548e-26	1.77965e-59	2
OCT1_Q6,STAT_01	OCT1_Q6,STAT_01	3.4729e-52	1.82819e-59	2
EVI1_04,SREBP1_02	EVI1_04,SREBP_Q3	9.19829e-186	1.83907e-59	3
CDC5_01,HFH8_01	CDC5_01,HFH8_01	7.04412e-20	1.84758e-59	2
HNF1_C,NFKAPPAB_01	HNF1_C,NFKB_Q6_01	7.33649e-198	2.1098e-59	3
HNF1_01,TEF_Q6	HNF1_01,TEF_Q6	4.36241e-31	2.18829e-59	2
HNF1_C,SOX9_B1	HNF1_C,SOX9_B1	1.27112e-40	2.21084e-59	2
HNF1_C,IRF7_01	HNF1_C,IRF7_01	4.88428e-47	2.32588e-59	2
BACH2_01,PAX3_B	BACH2_01,PAX3_B	1.45612e-152	2.96069e-59	3
IPF1_Q4_01,NFKAPPAB_01	IPF1_Q4_01,NFKB_Q6_01	1.03825e-194	3.06232e-59	3
AMEF2_Q6,SOX9_B1	MMEF2_Q6,SOX9_B1	1.44121e-24	3.25363e-59	2
E2_01,SP1_Q6	E2_Q6,SP1_Q6	1.19817e-51	4.27288e-59	3
GATA4_Q3,TAL1BETAE47_01	GATA4_Q3,TAL1BETAITF2_01	5.4016e-25	4.31292e-59	2
FOXP3_Q4,MTATA_B	FOXP3_Q4,MTATA_B	2.01683e-51	4.50784e-59	2
ATF1_Q6,ATF_01	ATF1_Q6,CREB_Q4_01	6.82427e-30	4.73959e-59	1
CEBPGAMMA_Q6,MAZ_Q6	CEBPGAMMA_Q6,MAZ_Q6	0	6.59691e-59	3
FOXJ2_02,NKX25_01	FOXJ2_02,NKX25_01	2.58113e-75	6.72606e-59	2
BRN2_01,HP1SITEFACTOR_Q6	BRN2_01,HP1SITEFACTOR_Q6	4.5321e-31	8.00333e-59	2
MYOD_01,SREBP1_02	MYOD_01,SREBP_Q3	2.87125e-27	8.72928e-59	2
SMAD3_Q6,VMAF_01	SMAD3_Q6,VMAF_01	6.62012e-36	1.13734e-58	3
CART1_01,CDPCR1_01	CART1_01,CDPCR1_01	7.69934e-47	1.28343e-58	2
PBX_Q3,SRF_Q4	PBX_Q3,SRF_Q5_01	1.73822e-46	1.41726e-58	2
EVI1_01,GATA4_Q3	EVI1_02,GATA4_Q3	8.66021e-25	1.58859e-58	2
NFY_Q6,NKX25_01	CAAT_01,NKX25_01	2.27583e-32	1.61903e-58	3
CEBPB_01,HNF6_Q6	CEBPB_01,HNF6_Q6	3.28087e-26	1.71585e-58	2
GATA4_Q3,SRF_C	GATA4_Q3,SRF_C	4.71628e-16	1.87071e-58	2
FOXJ2_02,PAX6_01	FOXJ2_02,PAX6_01	5.73371e-56	2.01602e-58	2
AP2ALPHA_02,MYOD_01	AP2ALPHA_02,MYOD_01	4.51474e-23	2.06278e-58	2
AFP1_Q6,TFIIA_Q6	AFP1_Q6,TFIIA_Q6	3.57459e-83	2.18469e-58	2
AMEF2_Q6,ATF_01	AP1_C,MMEF2_Q6	8.26834e-30	2.36183e-58	2
ATATA_B,FOX_Q2	ATATA_B,FOX_Q2	8.51006e-19	2.53554e-58	2
FOX_Q2,NKX25_Q5	FOX_Q2,NKX25_Q5	1.42436e-20	2.92639e-58	2
HNF1_Q6,SP1_Q6	HNF1_Q6,SP1_Q6	0	3.14591e-58	3
NKX25_02,PITX2_Q2	NKX25_02,PITX2_Q2	7.18754e-61	3.2288e-58	2
NFY_Q6,SP3_Q3	NFY_Q6_01,SP3_Q3	9.8196e-76	3.62806e-58	1
GATA1_03,POU1F1_Q6	GATA1_03,POU1F1_Q6	1.79612e-33	3.6807e-58	2
FOX_Q2,ZTA_Q2	FOX_Q2,ZTA_Q2	2.45897e-17	3.75994e-58	2
CEBP_C,FOX_Q2	CEBP_C,FOX_Q2	1.0589e-21	5.13542e-58	2
AMEF2_Q6,POU6F1_01	MMEF2_Q6,POU6F1_01	4.55497e-16	6.60608e-58	2
AFP1_Q6,PBX_Q3	AFP1_Q6,PBX_Q3	5.2045e-78	6.7182e-58	2
NFE2_01,NFKAPPAB_01	NFE2_01,NFKB_Q6_01	3.74871e-43	7.10405e-58	2
DEC_Q1,PAX9_B	DEC_Q1,PAX9_B	2.43718e-68	7.75556e-58	3
GATA1_02,PAX6_01	GATA3_02,PAX6_01	2.26664e-77	7.91429e-58	2
AMEF2_Q6,IRF7_01	IRF7_01,MMEF2_Q6	1.25339e-17	8.58159e-58	2
HNF1_01,PBX_Q3	HNF1_01,PBX_Q3	5.46156e-95	8.69995e-58	2
CDPCR1_01,SP1_Q6	CDPCR1_01,SP1_Q6	0	1.04492e-57	3
PAX_Q6,SREBP1_02	PAX_Q6,SREBP_Q3	3.07239e-41	1.24661e-57	2
E2F_01,RREB1_01	E2F_Q6,RREB1_01	5.53169e-41	1.43554e-57	3
CDC5_01,HFH1_01	CDC5_01,HFH1_01	1.0501e-21	1.48379e-57	2
NFKAPPAB_01,PITX2_Q2	NFKB_Q6_01,PITX2_Q2	1.76287e-70	1.5793e-57	2
HFH3_01,XFD2_01	HFH3_01,XFD2_01	1.48985e-14	1.66436e-57	2
MAZR_01,PBX_Q3	MAZR_01,PBX_Q3	1.08644e-109	1.75961e-57	3
HP1SITEFACTOR_Q6,NKX25_02	HP1SITEFACTOR_Q6,NKX25_02	6.2595e-28	2.18073e-57	2
AFP1_Q6,NKX25_02	AFP1_Q6,NKX25_02	7.14582e-38	2.19292e-57	2
HNF3B_01,XFD3_01	HNF3B_01,XFD3_01	1.50897e-16	2.21777e-57	2
MAZ_Q6,PAX5_01	MAZ_Q6,PAX5_01	3.6875e-24	2.22435e-57	1
GATA1_02,POU6F1_01	GATA3_02,POU6F1_01	3.23954e-23	2.80072e-57	2
NFKAPPAB_01,STAT_01	NFKB_Q6_01,STAT_01	7.22987e-56	3.16004e-57	2
HFH3_01,NKX25_01	FOXJ2_01,NKX25_01	1.38881e-42	3.39973e-57	2
EVI1_04,PADS_C	EVI1_04,PADS_C	9.64696e-102	3.85557e-57	3
AFP1_Q6,BRN2_01	AFP1_Q6,BRN2_01	1.62692e-23	3.9309e-57	2
BRN2_01,PAX6_01	BRN2_01,PAX6_01	2.94487e-33	3.99322e-57	2
CDC5_01,LPOLYA_B	CDC5_01,LPOLYA_B	9.49957e-34	4.49558e-57	2
DEC_Q1,NKX25_02	DEC_Q1,NKX25_02	3.49633e-114	4.72363e-57	3
TEF_Q6,TITF1_Q3	TEF_Q6,TITF1_Q3	1.59289e-50	6.60514e-57	2
BACH2_01,NKX25_02	BACH2_01,NKX25_02	4.23835e-55	8.10359e-57	2
MRF2_01,NKX25_01	MRF2_01,NKX25_01	8.00713e-73	8.80641e-57	2
HNF3B_01,MTATA_B	HNF3B_01,MTATA_B	8.62082e-44	1.03499e-56	2
PAX_Q6,SP3_Q3	PAX_Q6,SP3_Q3	4.88319e-45	1.13293e-56	3
BRN2_01,HNF1_01	BRN2_01,HNF1_01	8.3141e-40	1.23537e-56	2
HES1_Q2,SP3_Q3	HES1_Q2,SP3_Q3	3.96021e-46	1.43261e-56	3
DEAF1_01,E2F_01	DEAF1_01,E2F_Q6	2.35857e-58	1.46741e-56	1
POU1F1_Q6,SEF1_C	COREBINDINGFACTOR_Q6,POU1F1_Q6	4.45698e-21	1.6796e-56	2
FOXJ2_02,MTATA_B	FOXJ2_02,MTATA_B	2.0761e-34	1.71373e-56	2
CHOP_01,OCT1_Q6	CHOP_01,OCT1_Q6	4.27441e-36	2.00714e-56	2
IPF1_Q4_01,TBX5_02	IPF1_Q4_01,TBX5_02	3.61917e-131	2.26042e-56	2
FREAC7_01,TATA_C	FREAC7_01,TATA_C	1.56229e-24	2.52312e-56	2
MRF2_01,OCT1_02	MRF2_01,OCT1_02	2.80866e-26	2.66353e-56	2
AR_Q2,CEBPGAMMA_Q6	AR_Q2,CEBPGAMMA_Q6	2.59389e-20	2.68361e-56	2
PITX2_Q2,TEF_Q6	PITX2_Q2,TEF_Q6	3.9775e-45	2.68774e-56	2
ELK1_01,FOX_Q2	ETS1_B,FOX_Q2	6.5027e-34	2.68814e-56	3
CDX2_Q5,FOXO1_02	CDX2_Q5,FOXO1_02	9.39317e-21	3.13686e-56	2
MRF2_01,NKX3A_01	MRF2_01,NKX3A_01	3.07928e-24	3.43753e-56	2
CDPCR1_01,LPOLYA_B	CDPCR1_01,LPOLYA_B	1.68268e-25	3.50335e-56	2
DEC_Q1,SEF1_C	COREBINDINGFACTOR_Q6,DEC_Q1	3.83796e-91	3.89084e-56	2
HNF3B_01,LPOLYA_B	HNF3B_01,LPOLYA_B	2.65483e-28	4.45772e-56	2
CHOP_01,POU1F1_Q6	CHOP_01,POU1F1_Q6	1.26833e-30	5.63853e-56	2
NMYC_01,ZTA_Q2	HNF4_Q6_01,ZTA_Q2	1.04938e-36	5.96508e-56	2
DEC_Q1,ISRE_01	DEC_Q1,IRF_Q6_01	2.807e-27	7.77146e-56	2
MAZR_01,TBX5_02	MAZR_01,TBX5_02	5.53366e-56	8.17797e-56	3
OLF1_01,TFIIA_Q6	EBF_Q6,TFIIA_Q6	2.53321e-24	8.65249e-56	2
CART1_01,CEBPDELTA_Q6	CART1_01,CEBPDELTA_Q6	2.1198e-24	9.04848e-56	2
FOX_Q2,VMYB_01	FOX_Q2,VMYB_01	1.86796e-201	9.1617e-56	3
IPF1_Q4_01,NKX25_01	IPF1_Q4_01,NKX25_01	2.58286e-67	1.03468e-55	2
ATF_01,MRF2_01	AP1_Q4,MRF2_01	6.87326e-31	1.12027e-55	2
ATF_01,MAZR_01	CREB_Q2_01,MAZR_01	4.48559e-43	1.24125e-55	1
PAX_Q6,POU1F1_Q6	PAX_Q6,POU1F1_Q6	7.88536e-90	1.30553e-55	3
FXR_Q3,GATA4_Q3	FXR_Q3,GATA4_Q3	1.29864e-23	1.35955e-55	2
FOX_Q2,SRF_Q4	FOX_Q2,SRF_Q5_01	7.08949e-40	1.39597e-55	3
PAX3_B,TBX5_02	PAX3_B,TBX5_02	1.51826e-88	1.4237e-55	2
CDX2_Q5,PADS_C	CDX2_Q5,PADS_C	1.59408e-102	1.5269e-55	2
NKX3A_01,OCT1_06	NKX3A_01,OCT1_06	9.73602e-52	1.55231e-55	2
LPOLYA_B,OCT1_Q6	LPOLYA_B,OCT1_Q6	1.57154e-33	2.03644e-55	2
SOX9_B1,SOX9_B1	SOX9_B1,SOX9_B1	6.63368e-27	2.05485e-55	2
BACH2_01,ISRE_01	BACH2_01,IRF_Q6_01	2.43481e-18	2.20579e-55	2
GATA1_03,NMYC_01	GATA1_03,TCF4_Q5	6.54554e-46	2.99881e-55	2
IPF1_Q4,NKX25_02	IPF1_Q4,NKX25_02	2.59992e-29	3.37427e-55	2
MYOD_01,PADS_C	PADS_C,TAL1_Q6	2.38382e-18	3.43297e-55	2
BACH2_01,SP1_Q6	BACH2_01,SP1_Q6	0	3.80954e-55	3
CDX2_Q5,TBX5_01	CDX2_Q5,TBX5_01	3.257e-51	3.85961e-55	2
CDPCR1_01,PADS_C	CDPCR1_01,PADS_C	3.77183e-57	3.87136e-55	3
AMEF2_Q6,OCT1_02	MMEF2_Q6,OCT1_02	5.07753e-18	4.69717e-55	2
HNF1_C,XFD2_01	HNF1_C,XFD2_01	1.70623e-21	5.41933e-55	2
FOXO1_02,FOX_Q2	FOXO1_02,FOX_Q2	2.31192e-19	5.46054e-55	2
GLI_Q2,PBX_Q3	GLI_Q2,PBX_Q3	1.27219e-38	6.57976e-55	2
HNF1_Q6,LPOLYA_B	HNF1_Q6,LPOLYA_B	3.56869e-39	1.12673e-54	2
LPOLYA_B,OCT1_06	LPOLYA_B,OCT1_06	6.54664e-26	1.19297e-54	2
DEC_Q1,HNF1_C	DEC_Q1,HNF1_C	4.04545e-74	1.20509e-54	3
CDX2_Q5,SRF_Q4	CDX2_Q5,SRF_Q5_01	1.27728e-98	1.26762e-54	2
CREBP1_01,IPF1_Q4_01	HLF_01,IPF1_Q4_01	6.50741e-43	1.43841e-54	2
HES1_Q2,SMAD4_Q6	HES1_Q2,SMAD4_Q6	7.70949e-27	1.57766e-54	3
AREB6_03,MAZ_Q6	AREB6_03,MAZ_Q6	4.82452e-24	1.74947e-54	2
BACH2_01,IRF7_01	BACH2_01,IRF7_01	7.57194e-30	1.82416e-54	2
MYOD_01,SRF_Q4	MYOD_01,SRF_Q5_01	1.88649e-32	1.87776e-54	3
HNF1_C,NFY_Q6	CAAT_01,HNF1_C	5.67955e-44	2.12393e-54	3
HFH3_01,IRF7_01	HFH3_01,IRF7_01	1.3757e-26	2.45273e-54	2
FREAC7_01,FREAC7_01	FREAC7_01,FREAC7_01	6.17505e-17	2.54219e-54	2
AFP1_Q6,AMEF2_Q6	AFP1_Q6,MMEF2_Q6	1.28141e-23	2.6369e-54	2
AMEF2_Q6,NKX25_01	MMEF2_Q6,NKX25_01	9.32806e-34	2.64879e-54	2
AP2ALPHA_02,CP2_01	AP2ALPHA_02,CP2_01	2.7685e-41	2.69208e-54	3
ISRE_01,SOX9_B1	IRF_Q6_01,SOX9_B1	3.94768e-16	3.19908e-54	2
HNF3B_01,NKX61_01	HNF3B_01,NKX61_01	5.74074e-15	3.26433e-54	2
CREBP1_01,SOX9_B1	HLF_01,SOX9_B1	1.22895e-30	3.31707e-54	2
EVI1_04,NKX25_Q5	EVI1_04,NKX25_Q5	2.56873e-41	4.04124e-54	2
CDPCR3HD_01,CEBPB_01	CDPCR3HD_01,CEBPB_01	6.50062e-35	4.35982e-54	2
ISRE_01,PAX6_01	IRF_Q6_01,PAX6_01	8.24125e-21	4.37764e-54	2
ELF1_Q6,SMAD3_Q6	ELF1_Q6,SMAD3_Q6	2.57779e-16	4.59532e-54	2
MYOD_01,VMYB_01	MYOD_01,VMYB_01	9.26304e-80	5.17486e-54	3
HFH3_01,HP1SITEFACTOR_Q6	HFH3_01,HP1SITEFACTOR_Q6	5.1556e-29	5.80402e-54	2
FOXP3_Q4,GATA1_03	FOXP3_Q4,GATA1_03	1.63983e-46	5.85577e-54	2
IPF1_Q4,PBX_Q3	IPF1_Q4,PBX_Q3	4.98247e-75	5.88264e-54	2
CDPCR1_01,HFH8_01	CDPCR1_01,HFH8_01	1.46561e-19	6.38889e-54	2
DEC_Q1,VMYB_01	DEC_Q1,VMYB_01	1.10869e-95	7.55864e-54	3
EFC_Q6,PAX3_B	EFC_Q6,PAX3_B	5.15564e-174	1.07721e-53	1
MEF2_Q6_01,SP1_Q6	MEF2_Q6_01,SP1_Q6	0	1.15571e-53	3
GATA1_02,S8_01	GATA3_02,S8_01	8.34812e-29	1.15922e-53	2
NFKAPPAB_01,POU1F1_Q6	NFKB_Q6_01,POU1F1_Q6	9.70745e-191	1.51696e-53	3
HNF1_Q6,ZTA_Q2	HNF1_Q6,ZTA_Q2	5.63213e-35	1.69848e-53	2
E2F_01,GLI_Q2	E2F_Q6,GLI_Q2	7.17087e-81	1.89452e-53	3
ATF_01,ELF1_Q6	AP1_Q4,ELF1_Q6	3.89852e-22	1.98365e-53	2
PAX3_B,SP3_Q3	PAX3_B,SP3_Q3	3.91717e-58	2.09447e-53	3
ATF_01,TEF_Q6	AP1_Q4,TEF_Q6	3.33504e-41	2.12335e-53	2
CEBPB_01,GFI1_01	CEBPB_01,GFI1_01	3.44512e-33	2.23431e-53	2
HES1_Q2,SMAD3_Q6	HES1_Q2,SMAD3_Q6	2.04889e-42	2.28218e-53	3
GATA4_Q3,ZID_01	GATA4_Q3,ZID_01	5.80607e-157	2.79948e-53	3
IPF1_Q4,TEF_Q6	IPF1_Q4,TEF_Q6	2.24512e-21	3.08215e-53	2
MYOD_01,OLF1_01	EBF_Q6,MYOD_01	2.46407e-21	3.11329e-53	2
HFH8_01,POU1F1_Q6	HFH8_01,POU1F1_Q6	2.0505e-19	3.11611e-53	2
PAX3_B,PAX_Q6	PAX3_B,PAX_Q6	3.28539e-77	3.61875e-53	3
IRF7_01,NKX25_01	IRF7_01,NKX25_01	2.80421e-41	3.90106e-53	2
CDX2_Q5,CHX10_01	CDX2_Q5,CHX10_01	2.22335e-19	4.73922e-53	2
CEBPB_01,PADS_C	CEBPB_01,PADS_C	7.71653e-71	5.34749e-53	3
BACH2_01,MAZR_01	BACH2_01,MAZR_01	7.41485e-81	5.99349e-53	3
CDX2_Q5,SREBP1_02	CDX2_Q5,SREBP_Q3	3.01156e-187	6.51073e-53	3
GATA4_Q3,SRF_Q6	GATA4_Q3,SRF_Q6	9.09723e-20	8.08676e-53	2
HFH3_01,SEF1_C	COREBINDINGFACTOR_Q6,FOXJ2_01	1.28616e-14	9.14996e-53	2
MAZ_Q6,ZID_01	MAZ_Q6,ZID_01	1.00833e-22	9.79073e-53	3
FOXJ2_02,S8_01	FOXJ2_02,S8_01	9.03843e-28	9.91183e-53	2
FOXJ2_02,HFH1_01	FOXJ2_02,HFH1_01	4.379e-19	1.1932e-52	2
ATF_01,TITF1_Q3	AP1_Q4,TITF1_Q3	1.50391e-31	1.46078e-52	2
ATF_01,FOXJ2_02	AP1_Q4,FOXJ2_02	6.54405e-38	1.67896e-52	2
AP4_01,NFKAPPAB_01	AP4_01,NFKB_Q6_01	4.81893e-30	1.71571e-52	3
CEBPB_01,NKX61_01	CEBPB_01,NKX61_01	1.42475e-19	1.91312e-52	2
AMEF2_Q6,HP1SITEFACTOR_Q6	HP1SITEFACTOR_Q6,MMEF2_Q6	3.28983e-24	2.09863e-52	2
HES1_Q2,HES1_Q2	HES1_Q2,HES1_Q2	7.35962e-36	2.40997e-52	2
[truncated: 6,455 more rows]
